# Supplementary material for: Prevalences of SARS-CoV-2 RNA and anti-SARS-CoV-2 among at-risk populations in Chiang Mai and Lamphun provinces, Thailand, during November 2020–January 2021
Source: PLoS One. 2022 Feb 2;17(2):e0263127. doi: 10.1371/journal.pone.0263127 (PMC8809620; doi:10.1371/journal.pone.0263127)
Supplement: S1 Table — (XLS) [file pone.0263127.s001.xls]

## Sheet: Sheet1
sex	pregnacy	age	height	weight	educat_level	country_birth	SARS-CoV-2 RNA	SARS-CoV-2_igm	SARS-CoV-2_igg	SARS-CoV-2_Ab	high_blood_pressure	diabetes	cancer	respir_dis	chronic_dis	chronic_hbvhcv	immune_hiv	immune_eg	fever	coughed	sneezed	runny	expersmell	sorethroat	confused	mouth_dry	fatigue	activity	diarrhea	no_eat_drink	traveled	currwork	currwork_colleagues	currwork_customers	currwork_remote	currwork_outdoor	currwork_self	income_decrease	occupation	bmi
Male		40	152	52	Primary school	Myanmar	Negative	pos	neg	pos	No	No	No	No	No	No	No	No	No	No	No	No	No	No	No	No	No	No	No	No	No	Yes	Yes	No	No	Yes	No	No	General laborer/Freelance	22.5069
Female	No	41	150	50	Above high school	Thailand	Negative	pos	neg	pos	No	No	No	No	No	No	No	No	No	No	No	No	No	No	No	No	No	No	No	No	Yes	Yes	Yes	No	No	Yes	No	No	Other	22.2222
Female	No	37	147	80	Above high school	Thailand	Negative	pos	neg	pos	No	No	No	No	No	No	No	No	No	No	No	No	No	No	No	No	No	No	No	No	No	Yes	No	No	No	Yes	Yes	Yes	Other	37.0216
Male		63	168	68	High school	Thailand	Negative	pos	neg	pos	Yes	Yes	No	No	No	No	No	No	No	No	No	No	No	No	No	No	No	No	No	No	No	Yes	Yes	Yes	No	Yes	Yes	Yes	Other	24.093
Male		59	170	80	Primary school	Thailand	Negative	pos	neg	pos	Yes	No	No	No	No	No	No	No	No	No	No	No	No	No	No	No	No	No	No	No	No	Yes	Yes	Yes	No	Yes	Yes	Yes	Other	27.6817
Male		47	169	64	High school	Thailand	Negative	neg	neg	neg	No	No	No	No	No	No	No	No	No	No	No	No	No	No	No	No	No	No	No	No	No	Yes	Yes	Yes	No	No	No	No	Employees of companies/private organization	22.4082
Male		33	165	55	Primary school	Thailand	Negative	neg	neg	neg	No	No	No	No	No	No	No	No	No	No	No	Yes	No	No	No	No	Yes	No	No	No	No	Yes	Yes	No	No	No	No	No	General laborer/Freelance	20.202
Female	No	29	158	60	Above high school	Thailand	Negative	neg	neg	neg	No	No	No	No	No	No	No	No	No	No	No	Yes	No	Yes	No	No	Yes	No	No	No	No	Yes	Yes	Yes	No	No	No	No	Other	24.0346
Male		30	180	94	High school	Thailand	Negative	neg	neg	neg	Yes	No	No	No	No	No	No	No	No	No	No	No	No	No	No	No	No	No	No	No	No	Yes	Yes	No	No	No	No	Yes	Civil servants	29.0123
Male		30	170	60	I never attended school	Myanmar	Negative	neg	neg	neg	No	No	No	No	No	No	No	No	No	No	No	No	No	No	No	No	No	No	No	No	No	Yes	Yes	Yes	No	No	No	Yes	Customer service representative	20.7612
Female	No	40	157	53	Above high school	Thailand	Negative	neg	neg	neg	No	No	No	No	No	No	No	No	No	No	No	No	No	No	No	No	No	No	No	No	No	Yes	Yes	Yes	No	No	No	Yes	Customer service representative	21.5019
Female	No	36	158	80	Above high school	Thailand	Negative	neg	neg	neg	No	No	No	No	No	No	No	No	No	No	No	Yes	No	No	No	Yes	No	No	Yes	No	No	Yes	Yes	Yes	No	Yes	No	No	State enterprise employee	32.0461
Male		29	175	72	Above high school	Thailand	Negative	neg	neg	neg	No	No	No	No	No	No	No	No	No	No	No	Yes	No	No	No	No	No	No	No	No	No	Yes	Yes	Yes	No	No	No	Yes	Employees of companies/private organization	23.5102
Female	No	39	165	50	Above high school	Thailand	Negative	neg	neg	neg	No	No	No	No	No	No	No	No	No	No	No	Yes	No	No	No	No	No	No	No	No	No	Yes	Yes	Yes	No	No	No	Yes	Employees of companies/private organization	18.3655
Female	No	25	160	47	Above high school	Thailand	Negative	neg	neg	neg	No	No	No	No	No	No	No	No	No	No	No	No	No	No	No	No	No	No	No	No	Yes	Yes	Yes	Yes	No	No	No	Yes	Customer service representative	18.3594
Female	No	26	155	55	Secondary school	Thailand	Negative	neg	neg	neg	No	No	No	No	No	No	No	No	No	No	No	No	No	No	No	No	No	No	No	No	No	Yes	Yes	Yes	No	No	No	Yes	Employees of companies/private organization	22.8928
Female	No	50	165	50	Above high school	Thailand	Negative	neg	neg	neg	No	No	No	No	No	Yes	No	No	No	No	No	No	No	No	No	No	No	No	No	No	No	Yes	Yes	Yes	No	No	Yes	Yes	Employees of companies/private organization	18.3655
Male		37	170	60	Secondary school	Thailand	Negative	neg	neg	neg	Yes	No	No	No	No	No	No	No	No	No	No	No	No	No	No	No	No	No	No	No	No							Yes	Trading/merchant	20.7612
Female	No	30	147	50	I never attended school	Myanmar	Negative	neg	neg	neg	No	No	No	Yes	No	No	No	No	No	No	No	No	No	No	No	No	No	No	No	No	No	Yes	Yes	No	No	Yes	No	No	General laborer/Freelance	23.1385
Male		22	173	65	Above high school	Thailand	Negative	neg	neg	neg	No	No	No	No	No	No	No	No	No	No	Yes	Yes	No	No	No	No	No	No	No	No	No	No						Yes	Students	21.7181
Female	No	38	175	72	Above high school	Thailand	Negative	neg	neg	neg	No	No	No	No	No	No	No	No	No	Yes	Yes	No	No	Yes	Yes	Yes	Yes	No	No	No	No	Yes	Yes	Yes	No	No	No	Yes	Employees of companies/private organization	23.5102
Female	No	56	150	56	Primary school	Thailand	Negative	neg	neg	neg	No	Yes	No	No	No	No	No	No	No	Yes	No	No	No	Yes	No	No	No	No	No	No	No	Yes	Yes	Yes	No	Yes	Yes	Yes	Customer service representative	24.8889
Male		39	162	58	Primary school	Myanmar	Negative	neg	neg	neg	No	No	No	No	No	No	No	No	No	No	No	No	No	No	No	No	No	No	No	No	No	Yes	Yes	No	No	Yes	No	No	General laborer/Freelance	22.1003
Male		37	169	78	Above high school	Thailand	Negative	neg	neg	neg	No	No	No	No	No	Yes	No	No	No	No	No	No	No	No	No	No	No	No	No	No	No	Yes	Yes	Yes	No	Yes	No	No	General laborer/Freelance	27.31
Male		28	160	60	I never attended school	Myanmar	Negative	neg	neg	neg	No	No	No	No	No	No	No	No	No	No	No	No	No	No	No	No	No	No	No	No	No	Yes	Yes	No	No	Yes	No	No	General laborer/Freelance	23.4375
Male		34	173	67	Above high school	Thailand	Negative	neg	neg	neg	No	No	No	No	No	No	No	No	No	No	No	No	No	No	No	No	No	No	No	No	No	Yes	Yes	Yes	No	Yes	No	No	General laborer/Freelance	22.3863
Female	No	48	158	48	Primary school	Thailand	Negative	neg	neg	neg	No	No	No	No	No	No	No	No	No	No	No	No	No	No	No	No	No	No	No	No	No	Yes	Yes	Yes	No	Yes	Yes	Yes	Other	19.2277
Male		42	165		High school	Thailand	Negative	neg	neg	neg	Yes	Yes	No	No	No	No	No	No	No	Yes	No	No	No	No	No	No	No	No	No	No	No	Yes	Yes	Yes	No	Yes	No	No	Civil servants
Male		64	158	61	Primary school	Thailand	Negative	neg	neg	neg	Yes	No	No	No	No	No	No	No	No	No	No	No	No	No	No	No	No	No	No	No	No	Yes	Yes	Yes	No	Yes	Yes	Yes	Public transport driver	24.4352
Male		22	171	55.5	I never attended school	Myanmar	Negative	neg	neg	neg	No	No	No	No	No	No	No	No	No	No	No	No	No	No	No	No	No	No	No	No	No	Yes	Yes	No	Yes	Yes	No	No	General laborer/Freelance	18.9802
Male		37	150	62	Primary school	Thailand	Negative	neg	neg	neg	No	No	No	No	No	No	No	No	No	No	No	Yes	No	No	No	No	No	No	No	No	No	Yes	Yes	Yes	No	Yes	No	Yes	Other	27.5556
Female	No	31	165	65	High school	Myanmar	Negative	neg	neg	neg	No	No	No	No	No	No	No	No	No	No	No	No	No	No	No	No	No	No	No	No	No	Yes	Yes	No	No	Yes	No	No	General laborer/Freelance	23.8751
Female	No	55	165	52	High school	Thailand	Negative	neg	neg	neg	No	No	No	No	No	No	No	No	No	No	No	No	No	No	No	No	No	No	No	No	No	Yes	Yes	Yes	No	Yes	No	Yes	Customer service representative	19.1001
Female	No	59	150	56	Primary school	Thailand	Negative	neg	neg	neg	No	No	No	No	No	No	No	No	No	No	No	No	No	No	No	No	No	No	No	No	No	Yes	Yes	Yes	No	Yes	Yes	Yes	Customer service representative	24.8889
Female	No	44	163	71	High school	Thailand	Negative	neg	neg	neg	No	Yes	No	No	No	No	No	No	No	No	No	No	No	No	No	No	No	No	No	No	No	Yes	Yes	Yes	Yes	Yes	Yes	Yes	Customer service representative	26.7229
Female	No	49			I never attended school	Other country	Negative	neg	neg	neg	No	No	No	No	No	No	No	No	No	No	No	No	No	No	No	No	No	No	No	No	No	Yes	Yes	No	No	Yes	No	Yes	General laborer/Freelance
Female	No	37	159	45	Above high school	Thailand	Negative	neg	neg	neg	No	No	No	No	No	No	No	No	No	No	No	No	No	No	No	No	No	No	Yes	No	No	Yes	Yes	No	No	No	No	No	Municipal worker	17.7999
Male		49	153	55	Primary school	Thailand	Negative	neg	neg	neg	No	No	No	No	No	No	No	No	No	No	No	No	No	No	No	No	No	No	No	No	No	Yes	Yes	Yes	No	Yes	No	No	Municipal worker	23.4952
Male		55	157	41	I never attended school	Myanmar	Negative	neg	neg	neg	No	No	No	No	No	No	No	No	No	No	No	No	No	No	No	No	No	No	No	No	No	Yes	Yes	No	No	Yes	No	Yes	General laborer/Freelance	16.6335
Female	No	29	156	46	Above high school	Thailand	Negative	neg	neg	neg	No	No	No	No	No	No	No	No	No	No	No	No	No	No	No	No	No	No	No	No	No	Yes	Yes	Yes	No	No	No	Yes	Customer service representative	18.902
Male		32	170	65	Secondary school	Thailand	Negative	neg	neg	neg	No	No	No	No	No	No	No	No	No	No	No	No	No	No	No	No	No	No	No	No	No	Yes	No	Yes	No	Yes	Yes	Yes	Other	22.4913
Male		27	178	83	High school	Thailand	Negative	neg	neg	neg	No	No	No	No	No	No	No	No	No	No	No	Yes	No	Yes	No	Yes	No	No	No	No	No	Yes	Yes	Yes	No	No	No	Yes	Security guard	26.1962
Male		37	175	108	Above high school	Thailand	Negative	neg	neg	neg	No	No	No	No	No	No	No	No	No	No	No	No	No	No	No	No	No	No	No	No	No	Yes	Yes	Yes	No	Yes	Yes	Yes	Other	35.2653
Male		60	159	56	Primary school	Thailand	Negative	neg	neg	neg	Yes	No	No	No	No	No	No	No	No	No	No	Yes	No	No	No	No	Yes	No	No	No	No	Yes	Yes	Yes	No	Yes	No	No	Other	22.151
Male		44	155	62	I never attended school	Thailand	Negative	neg	neg	neg	No	No	No	No	No	No	No	No	No	No	No	No	No	Yes	No	No	No	No	No	No	No	Yes	Yes	Yes	No	Yes	No	Yes	Other	25.8065
Female	No	28	150	53	Above high school	Thailand	Negative	neg	neg	neg	No	No	No	No	No	No	No	No	No	No	No	No	No	No	No	No	No	No	No	No	No	Yes	Yes	Yes	No	Yes	No	Yes	Employees of companies/private organization	23.5556
Female	No	26	158	45	High school	Thailand	Negative	neg	neg	neg	No	No	No	No	No	No	No	No	No	No	No	No	No	No	No	No	No	No	No	No	No	Yes	Yes	Yes	No	No	No	No	Employees of companies/private organization	18.026
Female	No	25		63	I never attended school	Myanmar	Negative	neg	neg	neg	No	No	No	No	No	No	No	No	No	No	No	No	No	No	No	No	No	No	No	No	No	Yes	Yes	No	No	Yes	No	No	General laborer/Freelance
Female	No	53	155	63	High school	Thailand	Negative	neg	neg	neg	No	No	No	No	No	No	No	No	No	No	No	No	No	No	No	No	No	No	No	No	No	Yes	Yes	Yes	No	No	No	Yes	Customer service representative	26.2227
Male		45	163	56	I never attended school	Myanmar	Negative	neg	neg	neg	No	No	No	No	No	No	No	No	No	No	No	No	No	No	No	No	No	No	No	No	No	Yes	Yes	No	No	Yes	No	No	General laborer/Freelance	21.0772
Female	No	49	156	64	I never attended school	Myanmar	Negative	neg	neg	neg	No	No	No	No	No	No	No	No	No	No	No	No	No	No	No	No	No	No	No	No	No	Yes	Yes	Yes	No	Yes	No	Yes	Cleaning staff/Housekeeper	26.2985
Female	No	51	158	50	Above high school	Thailand	Negative	neg	neg	neg	Yes	No	No	No	No	No	No	No	No	No	No	No	No	No	No	No	No	No	No	No	No	Yes	Yes	Yes	No	Yes	Yes	Yes	Customer service representative	20.0288
Female	No	59	151	47	Above high school	Thailand	Negative	neg	neg	neg	No	No	No	No	No	No	No	No	No	No	No	No	No	No	No	No	No	No	No	No	No	Yes	Yes	Yes	No	No	No	Yes	Customer service representative	20.6131
Male		51	165	80	Above high school	Thailand	Negative	neg	neg	neg	No	No	No	No	No	No	No	No	No	No	No	No	No	No	No	No	No	No	No	No	No	Yes	Yes	Yes	No	No	No	No	Customer service representative	29.3848
Male		32	172	65	Above high school	Thailand	Negative	neg	neg	neg	No	No	No	No	No	No	No	No	No	No	No	No	No	No	No	No	No	No	No	No	No	No						Yes	Other	21.9713
Female	No	30	156	49	Above high school	Thailand	Negative	neg	neg	neg	No	No	No	No	No	No	No	No	Yes	No	Yes	Yes	No	No	No	Yes	No	No	No	No	Yes	Yes	Yes	Yes	No	Yes	No	Yes	Other	20.1348
Female	No	26	152	53	Primary school	Myanmar	Negative	neg	neg	neg	No	No	No	No	No	No	No	No	No	No	No	No	Yes	No	No	No	No	No	No	No	No	Yes	Yes	No	No	Yes	No	Yes	General laborer/Freelance	22.9398
Male		39	171	64	Above high school	Thailand	Negative	neg	neg	neg	No	No	No	No	No	No	No	No	No	No	No	No	No	No	No	No	No	No	No	No	No	Yes	Yes	No	No	No	No	No	Other	21.8871
Female	No	49	152	64	High school	Thailand	Negative	neg	neg	neg	No	No	No	No	No	No	No	No	No	No	No	No	No	No	No	No	No	No	No	No	No	Yes	Yes	No	No	Yes	Yes	Yes	Cleaning staff/Housekeeper	27.7008
Female	No	40	161	54	Above high school	Thailand	Negative	neg	neg	neg	No	No	No	No	No	No	No	No	No	No	No	No	No	No	No	No	No	No	No	No	No	Yes	Yes	Yes	No	No	No	Yes	Employees of companies/private organization	20.8325
Female	No	29	148	42.8	I never attended school	Myanmar	Negative	neg	neg	neg	No	No	No	No	No	No	No	No	No	No	No	No	No	No	No	No	No	No	No	No	No	Yes	No	No	No	No	No	No	General laborer/Freelance	19.5398
Female	No	28	155	70	Above high school	Thailand	Negative	neg	neg	neg	No	No	No	No	No	No	No	No	No	No	No	No	No	No	No	No	No	No	No	No	No	Yes	Yes	Yes	No	Yes	No	Yes	Medical personnel	29.1363
Male		41	172	65	Secondary school	Thailand	Negative	neg	neg	neg	No	No	No	No	No	No	No	No	No	No	Yes	Yes	No	No	No	Yes	Yes	No	No	No	No	Yes	Yes	Yes	No	Yes	Yes	Yes	Self-employed/Personal business	21.9713
Male		27	164	64	Above high school	Thailand	Negative	neg	neg	neg	No	No	No	No	No	No	No	No	No	No	No	No	No	No	No	No	No	No	No	No	No	Yes	Yes	No	No	No	No	No	Employees of companies/private organization	23.7954
Male		43	168	49	Above high school	Thailand	Negative	neg	neg	neg	No	No	No	No	No	No	No	No	No	No	No	No	No	No	No	No	No	No	No	No	No	Yes	Yes	Yes	No	No	No	Yes	Employees of companies/private organization	17.3611
Female	No	45	158	158	Secondary school	Thailand	Negative	neg	neg	neg	No	No	No	No	No	No	No	No	No	No	No	No	No	No	No	No	No	No	No	No	No	Yes	Yes	Yes	No	Yes	Yes	Yes	Other	63.2911
Female		40	155	58.8	I never attended school	Myanmar	Negative	neg	neg	neg	No	No	No	No	No	No	No	No	No	No	No	No	No	No	No	No	No	No	No	No	No	Yes	Yes	No	No	No	No	Yes	Cleaning staff/Housekeeper	24.4745
Female	No	29	148	50	I never attended school	Myanmar	Negative	neg	neg	neg	No	No	No	No	No	No	No	No	No	No	No	No	No	No	No	No	No	No	No	No	No	Yes	No	No	No	Yes	No	No	General laborer/Freelance	22.8269
Male		31	164	52	I never attended school	Myanmar	Negative	neg	neg	neg	No	No	No	No	No	No	No	No	No	No	No	No	No	No	No	No	No	No	No	No	No	Yes	Yes	No	No	Yes	Yes	No	General laborer/Freelance	19.3337
Female	No	25	160	48	Above high school	Thailand	Negative	neg	neg	neg	No	No	No	No	No	No	No	No	Yes	No	No	Yes	No	Yes	No	No	Yes	No	No	No	No	Yes	Yes	Yes	No	No	No	Yes	Customer service representative	18.75
Female	No	41	161	67	I never attended school	Myanmar	Negative	neg	neg	neg	No	No	No	No	No	No	No	No	No	No	No	No	No	No	No	No	No	No	No	No	No	Yes	Yes	No	No	Yes	No	No	General laborer/Freelance	25.8478
Female		27	150	46	I never attended school	Myanmar	Negative	neg	neg	neg	No	No	No	No	No	No	No	No	No	No	No	No	No	No	No	No	No	No	No	No	No	Yes	Yes	No				Yes	Cleaning staff/Housekeeper	20.4444
Male		36	168	53	Primary school	Myanmar	Negative	neg	neg	neg	No	No	No	No	No	No	No	No	No	No	No	No	No	No	No	No	No	No	No	No	No	Yes	Yes	No	No	Yes	No	No	General laborer/Freelance	18.7783
Female	No	34	165	65	I never attended school	Myanmar	Negative	neg	neg	neg	No	No	No	No	No	No	No	No	No	No	No	No	No	No	No	No	No	No	No	No	No	Yes	Yes	No	No	Yes	No	No	General laborer/Freelance	23.8751
Female	No	28	157	59	I never attended school	Myanmar	Negative	neg	neg	neg	No	No	No	No	No	No	No	No	No	No	No	No	No	No	No	No	No	No	No	No	No	Yes	Yes	No	No	Yes	Yes	No	General laborer/Freelance	23.9361
Female		54	145	50	Primary school	Thailand	Negative	neg	neg	neg	No	No	No	No	No	No	No	No	No	No	No	No	No	No	No	No	No	No	No	No	No	Yes	No	Yes	No	Yes	Yes	Yes	Customer service representative	23.7812
Female	No	50	160	52	Primary school	Thailand	Negative	neg	neg	neg	No	No	No	No	No	No	No	No	No	No	No	No	No	No	No	No	No	No	No	No	Yes	Yes	Yes	Yes	No	Yes	No	Yes	Other	20.3125
Female	No	44	165	59	Above high school	Thailand	Negative	neg	neg	neg	No	No	No	No	No	No	No	No	No	No	No	No	No	No	No	No	No	No	No	No	No	Yes	Yes	Yes	No	No	No	No	Other	21.6713
Female	No	22	158	46	Above high school	Thailand	Negative	neg	neg	neg	No	No	No	No	No	No	No	No	No	No	No	No	No	No	No	Yes	No	No	No	No	Yes	No						Yes	Students	18.4265
Female	No	48	153	58.6	I never attended school	Myanmar	Negative	neg	neg	neg	No	No	No	No	No	No	No	No	No	No	No	No	No	No	No	No	No	No	No	No	No	Yes	No	No	No	Yes	No	No	General laborer/Freelance	25.0331
Female	No	30	165	64	Above high school	Thailand	Negative	neg	neg	neg	No	No	No	No	No	No	No	No	No	No	No	No	No	No	No	No	No	No	No	No	No	Yes	Yes	Yes	No	No	No	Yes	Customer service representative	23.5078
Female	No	38	155	70	High school	Thailand	Negative	neg	neg	neg	No	No	No	No	No	No	No	No	No	No	No	No	No	No	No	No	No	No	No	No	No	Yes	Yes	Yes	No	No	No	Yes	Other	29.1363
Female	No	29	167	55	High school	Thailand	Negative	neg	neg	neg	No	No	No	No	No	No	No	No	No	No	No	No	No	No	No	No	No	No	No	No	No	Yes	Yes	Yes	No	No	No	Yes	Trading/merchant	19.721
Male		32	165	73	Secondary school	Myanmar	Negative	neg	neg	neg	No	No	No	No	No	No	No	No	No	No	No	No	No	No	No	No	No	No	No	No	No	Yes	Yes	No	No	Yes	No	No	General laborer/Freelance	26.8136
Female	No	36	158	52	Above high school	Thailand	Negative	neg	neg	neg	No	No	No	No	No	No	No	No	Yes	No	No	No	No	Yes	No	No	No	No	Yes	No	No	Yes	Yes	Yes	No	Yes	Yes	Yes	Trading/merchant	20.83
Female	No	22	152	36	High school	Thailand	Negative	neg	neg	neg	No	No	No	No	No	No	No	No	No	No	No	No	No	No	No	No	No	No	No	No	No	Yes	Yes	Yes	No	No	No	Yes	Customer service representative	15.5817
Male		45	160	50	Secondary school	Thailand	Negative	neg	neg	neg	No	No	No	No	No	No	No	No	No	No	No	No	No	No	No	No	No	No	No	No	No	Yes	Yes	Yes	No	Yes	No	No	Civil servants	19.5312
Male		25	164	60	High school	Thailand	Negative	neg	neg	neg	No	No	No	No	No	No	No	No	No	No	No	No	No	No	No	No	No	No	No	No	No	Yes	Yes	Yes	No	No	No	No	Customer service representative	22.3082
Female	No	28	158	50	Above high school	Thailand	Negative	neg	neg	neg	No	No	No	No	No	No	No	No	No	No	No	Yes	No	No	No	No	No	No	No	No	No	Yes	Yes	Yes	No	No	No	Yes	Customer service representative	20.0288
Female		50	153	45	High school	Thailand	Negative	neg	neg	neg	No	No	No	No	No	No	No	Yes	No	No	No	No	No	No	No	No	No	No	No	No	No	Yes	Yes	Yes	No	Yes	Yes	Yes	Customer service representative	19.2234
Female	No	37	159	55	Above high school	Thailand	Negative	neg	neg	neg	No	No	No	No	No	No	No	No	No	No	No	No	No	No	Yes	No	No	No	No	No	No	Yes	Yes	No	No	No	No	No	Other	21.7555
Female	No	23	158	55	Secondary school	Thailand	Negative	neg	neg	neg	No	No	No	No	No	No	No	No	No	No	No	Yes	No	No	No	No	No	No	No	No	No	Yes	Yes	Yes	No	Yes	Yes	Yes	Customer service representative	22.0317
Male		57	173	94	Secondary school	Thailand	Negative	neg	neg	neg	Yes	No	No	No	No	No	No	No	No	No	No	No	No	No	No	No	No	No	No	No	No	Yes	Yes	Yes	No	Yes	Yes	Yes	Good/food delivery driver	31.4077
Male		24	156	49.5	I never attended school	Myanmar	Negative	neg	neg	neg	No	No	No	No	No	No	No	No	No	No	No	No	No	No	No	No	No	No	No	No	No	Yes	Yes	No	No	Yes	No	No	General laborer/Freelance	20.3402
Female	No	25	157	59	Secondary school	Thailand	Negative	neg	neg	neg	No	No	No	No	No	No	No	No	No	No	No	No	No	No	No	No	No	No	No	No	No	Yes	Yes	No	No	No	No	No	Employees of companies/private organization	23.9361
Male		41	159	68	Above high school	Thailand	Negative	neg	neg	neg	No	No	No	No	No	No	No	No	No	No	No	No	No	No	No	No	No	No	No	No	No	Yes	Yes	No	No	No	No	Yes	Employees of companies/private organization	26.8977
Female	No	50	144	42	I never attended school	Myanmar	Negative	neg	neg	neg	No	No	No	No	No	No	No	No	No	No	No	No	No	No	No	No	No	Yes	No	No	No	Yes	Yes	No	No	Yes	No	Yes	General laborer/Freelance	20.2546
Female	No	31	150	72	Secondary school	Thailand	Negative	neg	neg	neg	No	No	No	No	No	No	No	No	No	No	No	No	No	No	No	No	No	No	No	No	No	Yes	Yes	Yes	No	Yes	No	Yes	Other	32
Female	No	30	154	60	Above high school	Thailand	Negative	neg	neg	neg	No	No	No	No	No	No	No	No	No	No	No	No	No	No	No	No	No	No	No	No	No	Yes	Yes	Yes	No	No	No	No	Employees of companies/private organization	25.2994
Male		45	168	66	Above high school	Thailand	Negative	neg	neg	neg	No	No	No	No	No	No	No	No	No	No	No	No	No	No	No	No	No	No	No	No	No	Yes	Yes	Yes	No	No	No	No	Customer service representative	23.3844
Female	No	33	156	45	I never attended school	Myanmar	Negative	neg	neg	neg	No	No	No	No	No	No	No	No	No	No	No	No	No	No	No	No	No	No	No	No	No	Yes	Yes	No	No	Yes	Yes	No	General laborer/Freelance	18.4911
Male		62	160	156	Above high school	Thailand	Negative	neg	neg	neg	No	No	No	No	No	No	No	No	No	No	No	No	No	No	No	No	No	No	No	No	No	No						Yes	Self-employed/Personal business	60.9375
Female	No	22	165	48	High school	Thailand	Negative	neg	neg	neg	No	No	No	No	No	No	No	No	No	No	No	No	No	No	No	No	No	No	No	No	No	No						Yes	Students	17.6309
Male		35	161	95	Secondary school	Thailand	Negative	neg	neg	neg	No	No	No	No	No	No	No	No	No	No	No	No	No	No	No	No	No	No	No	No	No	Yes	Yes	Yes	No	Yes	No	Yes	Civil servants	36.6498
Female	No	22	158	50	Above high school	Thailand	Negative	neg	neg	neg	No	No	No	No	No	No	No	No	No	No	No	No	No	No	No	No	No	No	No	No	No	Yes	Yes	No	No	No	No	Yes	Students	20.0288
Male		68	166	55	Primary school	Thailand	Negative	neg	neg	neg	Yes	No	No	No	No	No	No	No	No	No	No	No	No	No	No	No	No	No	No	No	No	Yes	Yes	Yes	No	Yes	Yes	Yes	Public transport driver	19.9594
Male		40	164	86	Secondary school	Thailand	Negative	neg	neg	neg	No	No	No	No	No	No	No	No	No	No	No	No	No	No	No	No	No	No	No	No	No	No						No	General laborer/Freelance	31.975
Female		43	162	60	Above high school	Thailand	Negative	neg	neg	neg	No		No	No	No	No	No	No	No	No	No	No	No	No	No	No	No	No	No	No	No	Yes	Yes	Yes	Yes	Yes	No	Yes	Customer service representative	22.8624
Male		30	165	53	I never attended school	Myanmar	Negative	neg	neg	neg	No	No	No	No	No	No	No	No	No	No	No	No	No	No	No	No	No	No	No	No	No	Yes	Yes	No	No	Yes	Yes	Yes	General laborer/Freelance	19.4674
Male		27	168	75	Primary school	Thailand	Negative	neg	neg	neg	No	No	No	No	No	No	No	No	No	No	No	No	No	Yes	No	No	No	No	No	No	No	Yes	No	No	No	No	No	No	Customer service representative	26.5731
Female	No	31	167	97	High school	Thailand	Negative	neg	neg	neg	Yes	Yes	No	No	No	No	No	No	No	No	No	No	No	No	No	No	No	No	No	No	No	Yes	Yes	Yes	No	Yes	No	Yes	Employees of companies/private organization	34.7807
Male		40	165	60	Secondary school	Thailand	Negative	neg	neg	neg	No	No	No	No	No	No	No	No	No	No	No	No	No	No	No	No	No	No	No	No	No	Yes	Yes	Yes	No	Yes	Yes	Yes	Public transport driver	22.0386
Female	No	49	150	42	Primary school	Thailand	Negative	neg	neg	neg	No	No	No	No	No	No	No	No	No	No	No	No	No	No	No	No	No	No	No	No	No	Yes	Yes	Yes	No	Yes	Yes	Yes	General laborer/Freelance	18.6667
Female	No	35	158	60	Primary school	Myanmar	Negative	neg	neg	neg	No	No	No	No	No	No	No	No	No	No	No	No	No	No	No	No	No	No	No	No	No	Yes	Yes	No	No	Yes	No	Yes	General laborer/Freelance	24.0346
Female	No	24	161	67	High school	Thailand	Negative	neg	neg	neg	No	No	No	No	No	No	No	No	No	No	No	No	No	No	No	No	No	No	No	No	No	Yes	Yes	Yes	No	No	No	Yes	Customer service representative	25.8478
Female	No	27	165	50	High school	Thailand	Negative	neg	neg	neg	No	No	No	No	No	No	No	No	No	No	No	No	No	No	No	No	No	No	No	No	No	Yes	Yes	Yes	Yes	Yes	No	Yes	Customer service representative	18.3655
Female	No	47	150	66	Primary school	Thailand	Negative	neg	neg	neg	Yes	No	No	No	No	No	No	No	No	No	No	No	No	No	No	No	No	No	No	No	No	Yes	Yes	Yes	No	Yes	Yes	Yes	Other	29.3333
Male		32	175	100	Secondary school	Thailand	Negative	neg	neg	neg	No	No	No	No	No	No	No	No	No	No	No	No	No	No	No	No	No	No	No	No	No	Yes	Yes	No	No	Yes	Yes	No	General laborer/Freelance	32.6531
Male		33	175	59	High school	Myanmar	Negative	neg	neg	neg	No	No	No	No	No	No	No	No	No	No	No	No	No	No	No	No	No	No	No	No	No	No						No	Good/food delivery driver	19.2653
Female	No	31	157	67	I never attended school	Myanmar	Negative	neg	neg	neg	No	No	No	No	No	No	No	No	No	No	No	No	Yes	No	No	No	No	No	No	No	No	Yes	Yes	Yes	No	Yes	No	Yes	Customer service representative	27.1816
Male		39	160	52	I never attended school	Myanmar	Negative	neg	neg	neg	No	No	No	No	No	No	No	No	No	No	No	No	No	No	No	No	No	No	No	No	No	Yes	Yes	Yes	No	No	No	Yes	Cleaning staff/Housekeeper	20.3125
Male		33	160	58	Primary school	Myanmar	Negative	neg	neg	neg	No	No	No	No	No	No	No	No	No	No	No	No	No	No	No	No	No	No	No	No	No	Yes	Yes	No	No	Yes	No	No	General laborer/Freelance	22.6562
Male		40	165	57	High school	Thailand	Negative	neg	neg	neg	No	No	No	No	No	No	No	No	No	No	No	Yes	No	No	No	Yes	No	No	No	No	No	Yes	No	No	No	No	No	No	General laborer/Freelance	20.9366
Female	No	56	155	48	Primary school	Thailand	Negative	neg	neg	neg	No	No	No	No	No	No	No	No	No	No	No	No	No	No	No	Yes	No	No	No	No	Yes	Yes	Yes	Yes	No	Yes	No	Yes	Customer service representative	19.9792
Female	No	25	156	70	High school	Thailand	Negative	neg	neg	neg	No	No	No	No	No	No	No	No	No	No	No	No	No	No	No	No	No	No	No	No	No	Yes	Yes	Yes	No	No	No	Yes	Customer service representative	28.764
Male		63	163	65	Primary school	Thailand	Negative	neg	neg	neg	Yes	Yes	No	No	No	No	No	No	No	No	No	No	No	No	No	No	No	No	No	No	No	Yes	No	Yes	Yes	Yes	Yes	No	General laborer/Freelance	24.4646
Female	No	23	160	95	Secondary school	Thailand	Negative	neg	neg	neg	No	No	No	No	No	No	No	No	No	No	No	No	No	No	No	No	Yes	Yes	No	No	No	Yes	Yes	Yes	No	Yes	Yes	Yes	Good/food delivery driver	37.1094
Female	No	38	155	45	High school	Thailand	Negative	neg	neg	neg	No	No	No	No	No	No	No	No	No	No	No	No	No	No	No	No	No	No	No	No	No	Yes	Yes	Yes	No	Yes	Yes	Yes	Customer service representative	18.7305
Male		42	159	69	Primary school	Myanmar	Negative	neg	neg	neg	No	No	No	No	No	No	No	No	No	No	No	No	No	No	No	No	No	No	No	No	No	Yes	Yes	No	No	Yes	No	No	General laborer/Freelance	27.2932
Male		49	165	59	I never attended school	Myanmar	Negative	neg	neg	neg	No	No	No	No	No	No	No	No	No	No	No	No	No	No	No	No	No	No	No	No	No	Yes	Yes	No	No	Yes	No	Yes	Other	21.6713
Female	No	30	161	60	Above high school	Thailand	Negative	neg	neg	neg	No	No	No	No	No	No	No	No	No	No	No	Yes	No	No	No	No	No	No	No	No	No	Yes	Yes	Yes	No	Yes	No	Yes	Municipal worker	23.1473
Female	No	38	160	62	Secondary school	Thailand	Negative	neg	neg	neg	No	No	No	No	No	No	No	No	No	No	No	No	No	No	No	No	No	No	No	No	No	Yes	Yes	Yes	No	Yes	No	Yes	Other	24.2188
Female	No	42	160	63	I never attended school	Myanmar	Negative	neg	neg	neg	No	No	No	No	No	No	No	No	No	No	No	No	No	No	No	No	No	No	No	No	No	Yes	Yes	No				No	Cleaning staff/Housekeeper	24.6094
Female	No	48	162	56	High school	Thailand	Negative	neg	neg	neg	No	No	No	No	No	No	No	No	No	No	No	No	No	No	No	No	No	No	No	No	Yes	Yes	Yes	Yes	No	Yes	Yes	Yes	Customer service representative	21.3382
Male		39	165	95	Above high school	Thailand	Negative	neg	neg	neg	Yes	Yes	No	No	No	No	No	No	No	No	Yes	Yes	No	No	No	No	No	No	No	No	No	Yes	Yes	Yes	No	Yes	Yes	Yes	Public transport driver	34.8944
Male		51	170	72	Primary school	Myanmar	Negative	neg	neg	neg	No	No	No	No	No	No	No	No	No	No	No	No	No	No	No	No	No	No	No	No	No	Yes	Yes	No	No	Yes	No	No	Other	24.9135
Female	No	24	157	53	Primary school	Myanmar	Negative	neg	neg	neg	No	No	No	No	No	No	No	No	No	No	No	No	No	No	No	No	No	No	No	No	No	Yes	Yes	No	No	No	No	No	General laborer/Freelance	21.5019
Male		23	170	55	High school	Thailand	Negative	neg	neg	neg	No	No	No	No	No	No	No	No	No	No	No	No	No	No	No	No	No	No	No	No	No	Yes	Yes	No	No	Yes	No	Yes	Municipal worker	19.0311
Female	No	22	160	60	I never attended school	Myanmar	Negative	neg	neg	neg	No	No	No	No	No	No	No	No	No	No	No	No	No	No	No	No	No	No	No	No	No	Yes	Yes	No	No	Yes	No	No	General laborer/Freelance	23.4375
Male		35	160	68	I never attended school	Thailand	Negative	neg	neg	neg	No	No	No	No	No	No	No	No	No	No	No	No	No	No	No	No	No	No	No	No	No	No						No	Trading/merchant	26.5625
Male		41	168	52	Above high school	Thailand	Negative	neg	neg	neg	No	No	No	No	No	No	No	No	No	No	No	No	No	No	No	No	No	No	No	No	No	Yes	Yes	No	No	No	No	No	Employees of companies/private organization	18.424
Female	No	23	166	47	Above high school	Thailand	Negative	neg	neg	neg	No	No	No	No	No	No	No	No	No	No	No	No	No	No	No	No	No	No	No	No	No	Yes	Yes	Yes	No	No	No	Yes	Students	17.0562
Female	No	36	164	50	Secondary school	Thailand	Negative	neg	neg	neg	No	No	No	No	No	No	No	No	No	No	No	No	No	No	No	No	No	No	No	No	No	Yes	Yes	Yes	No	Yes	Yes	Yes	General laborer/Freelance	18.5901
Female	No	48	159	73	Secondary school	Thailand	Negative	neg	neg	neg	No	No	No	No	No	No	No	No	No	No	No	No	No	No	No	No	No	No	No	No	No	Yes	No	Yes		Yes	Yes	Yes	Other	28.8754
Female	No	43	160	60	Above high school	Thailand	Negative	neg	neg	neg		No	No	No	No	No	No	No	No	No	No	No	No	No	No	No	No	No	No	No	No	Yes	Yes	Yes	No	No	Yes	Yes	Trading/merchant	23.4375
Female	No	42	163	83	Above high school	Thailand	Negative	neg	neg	neg	No	No	No	No	No	No	No	No	No	No	No	No	No	No	No	No	No	No	No	No	No	Yes	Yes	Yes	No	No	No	No	Customer service representative	31.2394
Male		37	165	55	Secondary school	Thailand	Negative	neg	neg	neg	No	No	No	No	No	No	No	No	No	No	No	No	No	No	No	No	No	No	No	No	No	Yes	Yes	Yes	No	No	No	No	Other	20.202
Female	No	54	155	61	Primary school	Thailand	Negative	neg	neg	neg	No	No	No	No	No	No	No	No	No	No	No	No	No	No	No	No	No	No	No	No	No	Yes	Yes	Yes	No	Yes	No	Yes	Customer service representative	25.3902
Female	No	27	165	55	I never attended school	Thailand	Negative	neg	neg	neg	No	No	No	No	No	No	No	No	No	No	No	No	No	No	No	No	No	No	No	No	No	Yes	Yes	Yes	No	No	No	Yes	Other	20.202
Female	No	55	165	52	Above high school	Thailand	Negative	neg	neg	neg	No	No	No	No	No	No	No	No	No	No	No	No	No	No	No	No	No	No	No	No	No	Yes	Yes	Yes	No	Yes	No	No	Students	19.1001
Female	No	30	160	60	Secondary school	Other country	Negative	neg	neg	neg	No	No	No	No	No	No	No	No	No	No	No	No	No	No	No	No	No	No	No	No	No	Yes	Yes	No	No	Yes	No	No	General laborer/Freelance	23.4375
Male		40	167	69	Above high school	Thailand	Negative	neg	neg	neg	No	No	No	No	No	No	No	No	No	No	No	No	Yes	No	No	No	No	No	No	No	No	Yes	Yes	Yes	No	No	No	Yes	Employees of companies/private organization	24.7409
Female	No	23	170	58	Above high school	Thailand	Negative	neg	neg	neg	No	No	No	No	No	No	No	No	No	No	No	No	No	Yes	No	No	Yes	No	No	No	No	Yes	Yes	Yes	No	No	No	Yes	Customer service representative	20.0692
Female	No	24	158	48	Above high school	Thailand	Negative	neg	neg	neg	No	No	No	No	No	No	No	No	No	No	No	Yes	No	No	No	No	No	No	No	No	Yes	Yes	Yes	Yes	No	Yes	No	Yes	Other	19.2277
Male		60	165	75	Primary school	Thailand	Negative	neg	neg	neg	No	No	No	Yes	No	No	No	No	No	No	No	No	No	No	No	No	No	No	No	No	No	Yes	Yes	Yes	No	Yes	Yes	Yes	Public transport driver	27.5482
Male		59	160	75	I never attended school	Thailand	Negative	neg	neg	neg	Yes	No	No	No	No	No	No	No	No	No	No	No	No	No	No	No	No	No	No	No	No	No						Yes	Public transport driver	29.2969
Male		28	175	62	Above high school	Other country	Negative	neg	neg	neg	No	No	No	No	No	No	No	No	No	Yes	Yes	No	No	No	No	No	No	No	No	No	No	Yes	Yes	Yes	No	No	No	Yes	Employees of companies/private organization	20.2449
Female		42	150	49	Secondary school	Thailand	Negative	neg	neg	neg	No	No	No	No	No	No	No	No	No	No	No	No	No	No	No	No	No	No	No	No	No	Yes	Yes	Yes	No	Yes	Yes	Yes	Customer service representative	21.7778
Male		29	179	70	Above high school	Thailand	Negative	neg	neg	neg	No	No	No	No	No	No	No	No	No	No	No	No	No	No	No	No	No	No	No	No	No	Yes	Yes	No	No	No	No	Yes	Other	21.847
Female	No	28	167	50	Above high school	Thailand	Negative	neg	neg	neg	No	No	No	No	No	No	No	No	No	Yes	No	No	No	No	No	No	No	No	No	No	No	Yes	Yes	Yes	No	No	No	No	Employees of companies/private organization	17.9282
Male		50	174	52	Secondary school	Thailand	Negative	neg	neg	neg	Yes	No	No	No	No	No	No	No	No	Yes	Yes	Yes	No	No	No	No	Yes	No	No	No	No	Yes	Yes	Yes	No	Yes	Yes	Yes	Good/food delivery driver	17.1753
Male		43	178	70	Above high school	Thailand	Negative	neg	neg	neg	No	No	No	No	No	No	No	No	No	No	No	No	No	No	No	No	No	No	No	No	No	Yes	Yes	Yes	No	Yes	No	Yes	Customer service representative	22.0932
Female	No	46	164	85	Above high school	Thailand	Negative	neg	neg	neg	No	No	No	No	No	No	No	No	No	No	No	No	No	No	No	No	No	No	No	No	No	Yes	Yes	Yes	No	No	No	Yes	Customer service representative	31.6032
Female	No	23	165	50	Above high school	Thailand	Negative	neg	neg	neg	No	No	No	No	No	No	No	No	No	No	No	No	No	No	No	Yes	No	No	No	No	No	No						Yes	Students	18.3655
Male		44	167	60	I never attended school	Myanmar	Negative	neg	neg	neg	No	No	No	No	No	No	No	No	No	No	No	No	No	No	No	No	No	No	No	No	No	Yes	Yes	No	No	Yes	No	No	General laborer/Freelance	21.5139
Male		26	162	63	I never attended school	Myanmar	Negative	neg	neg	neg	No	No	No	No	No	No	No	No	No	No	No	No	No	No	No	No	No	No	No	No	No	Yes	No	No	No	No	No	No	General laborer/Freelance	24.0055
Female	No	48	145	44	I never attended school	Myanmar	Negative	neg	neg	neg	No	No	No	No	No	No	No	No	No	No	No	No	No	No	No	No	No	No	No	No	No	Yes	Yes	No				Yes	General laborer/Freelance	20.9275
Female	No	22	159	41	Above high school	Thailand	Negative	neg	neg	neg	No	No	No	No	No	No	No	No	No	No	No	No	No	No	No	No	No	No	No	No	No	No						No	Students	16.2177
Male		53	162	49	I never attended school	Myanmar	Negative	neg	neg	neg	No	No	No	No	No	No	No	No	No	No	No	No	No	No	No	No	No	No	No	No	No	Yes	Yes	No	No	No	No	No	General laborer/Freelance	18.6709
Male		42	172	80	I never attended school	Myanmar	Negative	neg	neg	neg	No	No	No	No	No	No	No	No	No	No	No	No	No	No	No	No	No	No	No	No	No	Yes	Yes	Yes	No	Yes	No	Yes	Cleaning staff/Housekeeper	27.0416
Male		41	175	70	Primary school	Thailand	Negative	neg	neg	neg	No	No	No	No	No	No	No	No	No	No	No	No	No	No	No	No	No	No	No	No	No	Yes	No	No	No	Yes	No	No	General laborer/Freelance	22.8571
Female	No	21	155	40	Secondary school	Thailand	Negative	neg	neg	neg	No	No	No	No	No	No	No	No	No	No	No	No	No	No	No	No	No	No	No	No	No	Yes	Yes	Yes	No	Yes	No	Yes	General laborer/Freelance	16.6493
Female	No	31	158	48	Above high school	Thailand	Negative	neg	neg	neg	No	No	No	No	No	No	No	No	No	No	No	No	No	No	No	No	No	No	No	No	No	Yes	Yes	Yes	No	No	No	Yes	Customer service representative	19.2277
Female	No	39	168	68	Above high school	Thailand	Negative	neg	neg	neg	No	No	No	No	No	No	No	No	No	No	No	No	No	No	No	No	No	No	No	No	No	Yes	Yes	Yes	No	No	Yes	No	Medical personnel	24.093
Male		65	169	79	Primary school	Thailand	Negative	neg	neg	neg	Yes	Yes	No	No	No	No	No	No	No	No	No	Yes	No	No	No	No	No	No	No	No	No	Yes	Yes	Yes	No	Yes	Yes	Yes	Public transport driver	27.6601
Male		27	165	65	Primary school	Myanmar	Negative	neg	neg	neg	No	No	No	No	No	No	No	No	No	No	No	No	No	No	No	No	No	No	No	No	No	Yes	Yes	No	No	Yes	Yes	No	General laborer/Freelance	23.8751
Male		41	160	63	Above high school	Thailand	Negative	neg	neg	neg	No	No	No	No	No	No	No	No	No	No	No	No	No	No	No	No	No	No	No	No	No	Yes	Yes	Yes	No	Yes	No	Yes	General laborer/Freelance	24.6094
Female	No	31	148	58.5	I never attended school	Myanmar	Negative	neg	neg	neg	No	No	No	No	No	No	No	No	No	No	No	No	No	No	No	No	No	No	No	No	No	Yes	Yes	No	No	Yes	No	Yes	General laborer/Freelance	26.7075
Female	No	34	150	55.3	Primary school	Myanmar	Negative	neg	neg	neg	No	No	No	No	No	No	No	No	No	No	No	No	No	No	No	No	No	No	No	No	No	Yes	No	No	No	No	No	Yes	General laborer/Freelance	24.5778
Female	No	51	154	60	High school	Thailand	Negative	neg	neg	neg	No	No	No	No	No	No	No	No	No	No	No	No	No	No	No	No	No	No	No	No	No	Yes	Yes	Yes	No	Yes	Yes	Yes	Customer service representative	25.2994
Female	No	39	155	50	Above high school	Thailand	Negative	neg	neg	neg	No	No	No	No	No	No	No	No	No	No	No	No	No	No	No	No	No	No	No	No	No	Yes	Yes	Yes	No	Yes	Yes	Yes	Public transport driver	20.8117
Female	No	42	160	89	I never attended school	Myanmar	Negative	neg	neg	neg	Yes	No	No	No	No	No	No	No	No	No	No	No	No	No	No	No	No	No	No	No	No	Yes	Yes	No	No	Yes	No	Yes	General laborer/Freelance	34.7656
Female	No	62	160	64	Primary school	Thailand	Negative	neg	neg	neg	No	No	No	No	No	No	No	No	No	Yes	Yes	Yes	No	Yes	No	No	Yes	No	No	Yes	No	Yes	Yes	Yes	No	Yes	No	Yes	Customer service representative	25
Male		27	170	54	I never attended school	Thailand	Negative	neg	neg	neg	No	No	No	No	No	No	No	No	No	No	No	No	No	No	No	No	No	No	No	No	No	Yes	Yes	No	No	Yes	No	No	General laborer/Freelance	18.6851
Female	No	43	150	43	Primary school	Myanmar	Negative	neg	neg	neg	No	No	No	Yes	No	No	No	No	No	No	No	No	No	No	No	No	No	No	No	No	No	Yes	Yes	Yes	No	No	No	Yes	Cleaning staff/Housekeeper	19.1111
Female	No	49	160	58	I never attended school	Myanmar	Negative	neg	neg	neg	No	No	No	No	No	No	No	No	No	No	No	No	No	No	No	No	No	No	No	No	No	Yes	Yes	Yes	No	No	No	Yes	Cleaning staff/Housekeeper	22.6562
Female	No	49	152	55	I never attended school	Myanmar	Negative	neg	neg	neg	No	No	No	No	No	No	No	No	No	No	No	No	No	No	No	No	No	No	No	No	No	Yes	Yes	No	No	Yes	Yes	Yes	General laborer/Freelance	23.8054
Male		29	165	76	Secondary school	Thailand	Negative	neg	neg	neg	No	No	No	No	No	No	No	No	No	No	No	No	No	No	No	No	No	No	No	No	No	Yes	Yes	Yes	No	Yes	Yes	Yes	Other	27.9155
Female	No	40	155	74	I never attended school	Myanmar	Negative	neg	neg	neg	No	No	No	No	No	No	No	No	No	No	No	No	No	No	No	No	No		No	No	No	Yes	Yes	No	No	Yes	No	No	General laborer/Freelance	30.8013
Male		41	160	57	Above high school	Thailand	Negative	neg	neg	neg	No	Yes	No	No	No	No	Yes	No	No	No	No	No	No	No	No	No	No	No	No	No	No	Yes	Yes	Yes	No	Yes	No	No	Medical personnel	22.2656
Female	No	28	150	58.6	I never attended school	Myanmar	Negative	neg	neg	neg	No	No	No	No	No	No	No	No	No	No	No	No	No	No	No	No	No	No	No	No	No	Yes	No	No	No	Yes	No	No	General laborer/Freelance	26.0444
Female	No	26	150	76	Above high school	Thailand	Negative	neg	neg	neg	No	No	No	No	No	No	No	No	No	No	No	No	No	Yes	No	No	No	No	No	No	No	Yes	Yes	Yes	No	No	No	Yes	Other	33.7778
Male		24	167	62	High school	Thailand	Negative	neg	neg	neg	No	No	No	No	No	No	No	No	Yes	No	No	No	No	Yes	No	Yes	Yes	No	No	No	No	Yes	Yes	Yes	No	No	No	Yes	Other	22.231
Male		64	160	70	High school	Thailand	Negative	neg	neg	neg	No	Yes	No	No	No	No	No	No	No	No	No	No	No	No	No	No	No	No	No	No	No	Yes	Yes	Yes	Yes	Yes	Yes	Yes	Public transport driver	27.3438
Female	No	25	153	53	I never attended school	Myanmar	Negative	neg	neg	neg	No	No	No	No	No	No	No	No	No	No	No	No	No	No	No	No	No	No	No	No	No	Yes	Yes	No	No	Yes	No	No	General laborer/Freelance	22.6409
Male		27	161	57.9	I never attended school	Myanmar	Negative	neg	neg	neg	No	No	No	No	No	No	No	No	No	No	No	No	No	No	No	No	No	No	No	No	No	Yes	Yes	No	No	Yes	No	No	General laborer/Freelance	22.3371
Female	No	38	148	46	Above high school	Thailand	Negative	neg	neg	neg	No	No	No	No	No	No	No	No	No	No	No	No	No	No	No	No	No	No	No	No	No	Yes	Yes	Yes	No	Yes	Yes	Yes	General laborer/Freelance	21.0007
Female	No	57	150	54	I never attended school	Myanmar	Negative	neg	neg	neg	No	No	No	No	No	No	No	No	No	No	No	No	No	No	No	No	No	No	No	No	No	Yes	Yes	No	No	Yes	Yes	Yes	General laborer/Freelance	24
Female	No	35	150	45	I never attended school	Myanmar	Negative	neg	neg	neg	No	No	No	No	No	No	No	No	No	Yes	Yes	No	No	No	No	No	No	No	No	No	No	Yes	Yes	No	No	Yes	Yes	Yes	General laborer/Freelance	20
Male		29	170	55	I never attended school	Myanmar	Negative	neg	neg	neg	No	No	No	No	No	No	No	No	No	No	No	No	No	No	No	No	No	No	No	No	No	Yes	Yes	No	No	Yes	No	No	General laborer/Freelance	19.0311
Female	No	27	146	48.5	I never attended school	Myanmar	Negative	neg	neg	neg	No	No	No	No	No	No	No	No	No	No	No	No	No	No	No	No	No	No	No	No	No	Yes	Yes	No	No	Yes	No	No	General laborer/Freelance	22.7529
Female	No	50	155	70	Above high school	Thailand	Negative	neg	neg	neg	No	No	No	No	No	No	No	No	No	No	No	No	No	No	No	No	No	No	No	No	No	Yes	Yes	Yes	No	Yes	Yes	Yes	Customer service representative	29.1363
Female	Yes	32	153	55	I never attended school	Myanmar	Negative	neg	neg	neg	No	No	No	No	No	No	No	No	No	No	No	No	No	No	No	No	No	No	No	No	No	No						No	Unemployed	23.4952
Male		49	165	67	Above high school	Thailand	Negative	neg	neg	neg	No	No	No	No	No	No	No	No	No	No	No	No	No	No	No	No	No	No	No	No	No	Yes	No	Yes	Yes	Yes	Yes	Yes	Trading/merchant	24.6097
Female	No	29	168	52	Above high school	Thailand	Negative	neg	neg	neg	No	No	No	No	No	No	No	No	No	No	No	No	No	No	No	No	No	No	No	No	No	Yes	Yes	Yes	No	No	No	Yes	Customer service representative	18.424
Male		23	156	53.8	I never attended school	Myanmar	Negative	neg	neg	neg	No	No	No	No	No	No	No	No	No	No	No	No	No	No	No	No	No	No	No	No	No	Yes	No	No	No	Yes	No	No	General laborer/Freelance	22.1072
Male		40	185	110	Above high school	Thailand	Negative	neg	neg	neg	No	No	No	No	No	No	No	No	No	No	No	No	No	No	No	No	No	No	No	No	No	Yes	Yes	Yes	No	Yes	No	No	Civil servants	32.1402
Male		28	165	78	I never attended school	Thailand	Negative	neg	neg	neg	No	No	No	No	No	No	No	No	No	No	No	No	No	No	No	No	No	No	No	No	No	Yes	Yes	Yes	No	No	Yes	Yes	Other	28.6501
Male		48		58	I never attended school	Other country	Negative	neg	neg	neg	Yes	No	No	No	No	No	No	No	No	No	No	No	No	No	No	No	No	No	No	No	No	Yes	Yes	No	No	Yes	No	Yes	General laborer/Freelance
Male		25	176	53	High school	Thailand	Negative	neg	neg	neg	No	No	No	No	No	No	No	No	No	No	No	No	No	No	No	No	No	No	No	No	Yes	Yes	Yes	Yes	No	No	No	Yes	Employees of companies/private organization	17.11
Female	No	51	150	52	Primary school	Thailand	Negative	neg	neg	neg		No	No	No	No	No	No	No	No	No	No	No	No	No	No	No	No	No	No	No	No	Yes	Yes	Yes	No	Yes	Yes	Yes	Customer service representative	23.1111
Female	No	22	156	56	I never attended school	Thailand	Negative	neg	neg	neg	No	No	No	No	No	No	No	No	No	No	No	No	Yes	No	No	No	No	No	No	No	No	Yes	Yes	Yes	No	No	Yes	Yes	Other	23.0112
Male		32	162	70	Primary school	Myanmar	Negative	neg	neg	neg	No	No	No	No	No	No	No	No	No	No	No	No	No	No	No	No	No	No	No	No	No	Yes	Yes	No	No	Yes	No	No	General laborer/Freelance	26.6728
Female	No	22	165	53	Above high school	Thailand	Negative	neg	neg	neg	No	No	No	No	No	No	No	No	No	No	Yes	Yes	No	No	No	Yes	No	No	No	No	Yes	Yes	Yes	No	No	No	No	No	Students	19.4674
Female	No	41	156	53	Above high school	Thailand	Negative	neg	neg	neg	No	No	No	No	No	No	No	No	No	No	No	No	No	No	No	No	No	No	No	No	No	Yes	Yes	Yes	No	Yes	Yes	Yes	General laborer/Freelance	21.7784
Female	No	27	150	46	I never attended school	Myanmar	Negative	neg	neg	neg	No	No	No	No	No	No	No	No	No	No	No	No	No	No	No	No	No	Yes	No	No	No	Yes	Yes	No	No	No	No	Yes	Customer service representative	20.4444
Female	No	33	152	53	High school	Thailand	Negative	neg	neg	neg	No	No	No	No	No	No	No	No	No	No	No	No	No	No	No	No	No	No	No	No	No	Yes	Yes	Yes	No	Yes	Yes	Yes	Customer service representative	22.9398
Female	No	40	156	67	I never attended school	Myanmar	Negative	neg	neg	neg	No	No	No	No	No	No	No	No	Yes	Yes	Yes	Yes	No	Yes	No	No	No	No	No	No	No	Yes	Yes	No	No	Yes	No	Yes	General laborer/Freelance	27.5312
Female	No	29	152	58	Above high school	Thailand	Negative	neg	neg	neg	No	No	No	No	No	No	No	No	No	No	No	No	No	No	No	No	No	No	No	No	No	Yes	Yes	Yes	No	Yes	Yes	Yes	Trading/merchant	25.1039
Female	No	58	160	50	Primary school	Thailand	Negative	neg	neg	neg	No	No	No	No	No	No	No	No	No	No	No	No	No	No	No	No	No	No	No	No	No	Yes	Yes	Yes	No	Yes	Yes	Yes	Customer service representative	19.5312
Female	No	28	158	100	Above high school	Thailand	Negative	neg	neg	neg	No	No	No	No	No	No	No	No	No	No	No	No	No	No	No	No	No	No	No	No	No	Yes	Yes	Yes	No	No	No	Yes	Other	40.0577
Female	No	26	145	46.2	I never attended school	Myanmar	Negative	neg	neg	neg	No	No	No	No	No	No	No	No	No	No	No	No	No	No	No	No	No	No	No	No	No	Yes	No	No	No	Yes	No	No	General laborer/Freelance	21.9738
Male		25	170	80	High school	Thailand	Negative	neg	neg	neg	No	No	No	No	No	No	No	No	No	No	No	No	No	No	No	No	No	No	No	No	No	Yes	Yes	Yes	No	No	No	Yes	Employees of companies/private organization	27.6817
Male		34	165	52	Above high school	Thailand	Negative	neg	neg	neg	No	No	No	No	No	No	No	No	No	No	No	No	No	No	No	No	Yes	No	No	No	Yes	Yes	Yes	No	No	No	No	Yes	Farmers	19.1001
Female	No	44	157	45	High school	Thailand	Negative	neg	neg	neg	No	No	No	No	No	No	No	No	No	No	No	No	No	No	No	No	No	No	No	No	No	Yes	Yes	Yes	No	Yes	Yes	Yes	Customer service representative	18.2563
Male		22	168	50	I never attended school	Myanmar	Negative	neg	neg	neg	No	No	No	No	No	No	No	No	No	No	No	No	No	No	No	No	No	No	No	No	No	Yes	Yes	No	No	No	No	Yes	Other	17.7154
Male		43	160	65	I never attended school	Myanmar	Negative	neg	neg	neg	No	No	No	No	No	No	No	No	No	No	No	No	No	No	No	No	No	No	No	No	No	Yes	Yes	No	No	No	No	Yes	Cleaning staff/Housekeeper	25.3906
Female	No	57	165	78	Primary school		Negative	neg	neg	neg	No	No	No	No	No	No	No	No	No	No	No	No	No	No	No	No	No	No	No	No	No	Yes	Yes	Yes	No	Yes	Yes	Yes	Customer service representative	28.6501
Female	No	24	148	40.4	I never attended school	Myanmar	Negative	neg	neg	neg	No	No	No	No	No	No	No	No	No	No	No	No	No	No	No	No	No	No	No	No	No	Yes	No	No	Yes	No	No	No	General laborer/Freelance	18.4441
Female	No	35	150	45	Primary school	Other country	Negative	neg	neg	neg	No	No	No	No	No	No	No	No	No	No	No	No	No	No	No	No	No	No	No	No	No	Yes	Yes	No	No	Yes	No	No	Other	20
Male		59	165	57	Primary school	Thailand	Negative	neg	neg	neg	No	No	No	No	No	No	No	No	No	No	No	Yes	No	No	No	No	No	No	No	No	No	Yes	Yes	Yes	No	Yes	No	Yes	Civil servants	20.9366
Female	No	36	150	50	I never attended school	Myanmar	Negative	neg	neg	neg	No	No	No	No	No	No	No	No	No	No	No	No	No	No	No	No	No	No	No	No	No	Yes	Yes	Yes	No	No	No	Yes	Cleaning staff/Housekeeper	22.2222
Male		45	175	75	High school	Thailand	Negative	neg	neg	neg	No	No	No	No	No	No	No	No	No	No	No	No	No	No	No	No	No	No	No	No	No	Yes	No	Yes	Yes	Yes	Yes	Yes	General laborer/Freelance	24.4898
Male		27	175	80	Above high school	Thailand	Negative	neg	neg	neg	No	No	No	No	No	No	No	No	No	No	No	No	No	No	No	No	No	No	No	No	No	Yes	Yes	Yes	No	No	No	No	Customer service representative	26.1224
Female	No	43	160	58	High school	Thailand	Negative	neg	neg	neg	No	No	No	No	No	No	No	No	No	No	No	No	No	No	No	No	No	No	No	No	No	Yes	Yes	Yes	No	Yes	Yes	Yes	Customer service representative	22.6562
Male		23	170	56	Primary school	Thailand	Negative	neg	neg	neg	No	No	No	No	No	No	No	No	No	No	No	No	No	No	No	No	No	No	No	No	No	Yes	Yes	No	No	Yes	No	No	General laborer/Freelance	19.3772
Male		36	153	57	Primary school	Myanmar	Negative	neg	neg	neg	No	No	No	No	No	No	No	No	No	No	No	No	No	No	No	No	No	No	No	No	No	Yes	Yes	No	No	Yes	No	No	Other	24.3496
Male		39	172	68	I never attended school	Myanmar	Negative	neg	neg	neg	No	No	No	No	No	No	No	No	No	No	No	No	No	No	No	No	No	No	No	No	No	Yes	Yes	No	No	Yes	No	No	General laborer/Freelance	22.9854
Male		37	163	45	Above high school	Thailand	Negative	neg	neg	neg	No	No	No	No	No	No	No	No	No	Yes	Yes	Yes	No	No	No	No	No	No	No	No	No	Yes	Yes	Yes	No	No	No	Yes	Employees of companies/private organization	16.937
Male		45	165	57	Primary school	Thailand	Negative	neg	neg	neg	No	No	No	No	No	No	No	No	No	No	No	No	No	No	No	No	No	No	No	No	No	No						Yes	Other	20.9366
Female	No	38	159	48.9	I never attended school	Myanmar	Negative	neg	neg	neg	No	No	No	No	No	No	No	No	No	No	No	No	No	No	No	No	No	No	No	No	No	Yes	No	No	No	No	No	No	General laborer/Freelance	19.3426
Male		37	167	60	I never attended school	Myanmar	Negative	neg	neg	neg	No	No	No	No	No	No	No	No	No	No	No	No	No	No	No	No	No	No	No	No	No	Yes	Yes	No	No	Yes	No	No	Other	21.5139
Male		47	160	77	Above high school	Thailand	Negative	neg	neg	neg	No	No	No	No	No	No	No		No	No	Yes	Yes	No	No	No	No	No	No	No	No	No	Yes	Yes	Yes	No	Yes	Yes	Yes	Public transport driver	30.0781
Female	No	27	148	50	I never attended school	Myanmar	Negative	neg	neg	neg	No	No	No	No	No	No	No	No	No	No	No	No	No	No	No	No	No	No	No	No	No	No						No	General laborer/Freelance	22.8269
Male		42		51	I never attended school	Myanmar	Negative	neg	neg	neg	No	No	No	No	No	No	No	No	No	No	No	No	No	No	No	No	No	No	No	No	No	Yes	Yes	No	No	Yes	No	No	Other
Female	No	38	152	65	I never attended school	Myanmar	Negative	neg	neg	neg	No	No	No	No	No	No	No	No	Yes	No	No	No	No	No	No	No	No	No	No	No	No	Yes	Yes	No	No	Yes	No	Yes	General laborer/Freelance	28.1337
Male		25	175	74	Above high school	Thailand	Negative	neg	neg	neg	No	No	No	No	No	No	No	No	No	No	No	No	No	No	No	No	No	No	No	No	No	Yes	Yes	Yes	No	No	No	Yes	Employees of companies/private organization	24.1633
Female	No	27	163	51	Above high school	Thailand	Negative	neg	neg	neg	No	No	No	No	No	No	No	No	No	No	No	No	No	No	No	No	No	No	No	No	No	Yes	Yes	Yes	No	Yes	No	No	Customer service representative	19.1953
Female	No	43	155	78	Above high school	Thailand	Negative	neg	neg	neg	No	No	No	No	No	No	No	No	No	No	No	No	No	No	No	No	No	No	No	No	No	Yes	Yes	No	No	No	No	Yes	Employees of companies/private organization	32.4662
Male		36	154	52.6	I never attended school	Myanmar	Negative	neg	neg	neg	No	No	No	No	No	No	No	No	No	No	No	No	No	No	No	No	No	No	No	No	No	Yes	Yes	No	No	Yes	No	No	General laborer/Freelance	22.1791
Other		48	178	85	Secondary school	Thailand	Negative	neg	neg	neg	Yes	No	No	No	No	No	No	No	No	No	No	Yes	No	No	No	No	No	No	No	No	No	Yes	Yes	Yes	No	No	No	Yes	General laborer/Freelance	26.8274
Female	No	48	155	52	I never attended school	Myanmar	Negative	neg	neg	neg	No	No	No	No	No	No	No	No	No	No	No	No	No	No	No	No	No	No	No	No	No	Yes	No	No	No	Yes	No	No	Other	21.6441
Female	No	25	158	50	High school	Thailand	Negative	neg	neg	neg	No	No	No	No	No	No	No	No	No	No	No	No	No	No	No	No	No	No	No	No	No	Yes	Yes	Yes	No	No	No	Yes	Customer service representative	20.0288
Female	No	52	140	53	Primary school	Thailand	Negative	neg	neg	neg	No	No	No	No	No	No	No	No	No	No	Yes	Yes	No	No	No	No	No	No	No	No	No	Yes	Yes	Yes	No	Yes	Yes	Yes	Customer service representative	27.0408
Female	No	29	165	60	Above high school	Thailand	Negative	neg	neg	neg	No	No	No	No	No	No	No	No	No	No	No	No	No	No	No	No	No	No	No	No	No	Yes	Yes	Yes	No	No	No	No	Customer service representative	22.0386
Female	No	33	157	48.3	I never attended school	Myanmar	Negative	neg	neg	neg	No	No	No	No	No	No	No	No	No	No	No	No	No	No	No	No	No	No	No	No	No	Yes	Yes	No	No	Yes	No	No	General laborer/Freelance	19.5951
Female	No	63	155	50	Primary school	Thailand	Negative	neg	neg	neg	No	No	No	No	No	No	No	No	No	No	Yes	Yes	Yes	No	No	No	No	No	No	No	No	Yes	Yes	Yes	No	Yes	Yes	Yes	Trading/merchant	20.8117
Male		29	157	52.6	I never attended school	Myanmar	Negative	neg	neg	neg	No	No	No	No	No	No	No	No	No	No	No	No	No	No	No	No	No	No	No	No	No	Yes	Yes	No	No	Yes	No	No	General laborer/Freelance	21.3396
Male		62	165	60	Secondary school	Thailand	Negative	neg	neg	neg	Yes	No	No	No	No	No	No	No	No	No	No	No	No	No	No	No	No	No	No	No	No	Yes	Yes	Yes	No	No	Yes	Yes	Civil servants	22.0386
Female	No	22	157	60	High school	Thailand	Negative	neg	neg	neg	No	No	No	No	No	No	No	No	No	No	No	No	No	No	No	No	No	No	No	No	No	No						Yes	Students	24.3418
Male		44	167	54	I never attended school	Other country	Negative	neg	neg	neg	No	No	No	No	No	No	No	No	No	No	No	No	No	No	No	No	No	No	No	No	No	Yes	Yes	No	No	Yes	No	No	Other	19.3625
Male		37	160	60	I never attended school	Myanmar	Negative	neg	neg	neg	No	No	No	No	No	No	No	No	No	No	No	No	No	No	No	No	No	No	No	No	No	Yes	Yes	No	No	Yes	No	Yes	General laborer/Freelance	23.4375
Female	No	44	155	62	I never attended school	Myanmar	Negative	neg	neg	neg	No	No	No	No	No	No	No	No	No	No	No	No	No	Yes	No	No	No	No	No	No	No	Yes	Yes	No	No	No	No	Yes	General laborer/Freelance	25.8065
Male		25	170	76	I never attended school	Myanmar	Negative	neg	neg	neg	No	No	No	No	No	No	No	No	No	No	No	No	No	Yes	No	No	No	No	No	No	No	Yes	Yes	No	No	Yes		No	General laborer/Freelance	26.2976
Male		40	170	85	Above high school	Thailand	Negative	neg	neg	neg	No	No	No	No	No	No	No	No	No	No	Yes	No	No	Yes	Yes	No	Yes	No	No	No	No	Yes	Yes	Yes	No	No	No	Yes	Customer service representative	29.4118
Female	No	44	155	55	High school	Thailand	Negative	neg	neg	neg	No	No	No	No	No	No	No	No	No	No	No	No	No	No	No	No	No	No	No	No	No	Yes	Yes	Yes	No	No	No	Yes	Employees of companies/private organization	22.8928
Female	No	23	165	55	Above high school	Thailand	Negative	neg	neg	neg	No	No	No	No	No	No	No	No	No	No	No	No	No	No	No	No	No	No	No	No	No	No						Yes	Students	20.202
		46	168	59.4	I never attended school	Myanmar	Negative	neg	neg	neg	No	No	No	No	No	No	No	No	No	No	No	No	No	No	No	No	No	No	No	No	No	Yes	Yes	No	Yes	Yes	No	No	General laborer/Freelance	21.0459
Male		70	162	65	Above high school	Thailand	Negative	neg	neg	neg	No	No	No	No	No	No	No	No	No	No	No	No	No	No	No	No	No	No	No	No	No	Yes	Yes	Yes	Yes	Yes	Yes	Yes	Public transport driver	24.7676
Male		26	167	55.1	I never attended school	Myanmar	Negative	neg	neg	neg	No	No	No	No	No	No	No	No	No	No	No	No	No	No	No	No	No	No	No	No	No	Yes	Yes	No	No	Yes	No	No	General laborer/Freelance	19.7569
Male		24	160	60	I never attended school	Myanmar	Negative	neg	neg	neg	No	No	No	No	No	No	No	No	No	No	No	No	No	No	No	No	No	No	No	No	No	Yes	Yes	Yes	No	Yes	No	Yes	Cleaning staff/Housekeeper	23.4375
Male		40	168	65	Above high school	Thailand	Negative	neg	neg	neg	No	No	No	No	No	No	No	No	No	No	No	No	No	No	No	No	No	No	No	No	No	Yes	Yes	Yes	No	No	No	Yes	Employees of companies/private organization	23.03
Female	No	39	151	65	Above high school	Thailand	Negative	neg	neg	neg	No	No	No	No	No	No	No	No	No	No	Yes	No	No	No	Yes	Yes	Yes	Yes	No	No	No	Yes	Yes	Yes	No	No	No	Yes	Customer service representative	28.5075
Male		77	160	60	Primary school	Thailand	Negative	neg	neg	neg	No	Yes	No	No	No	No	No	No	No	No	No	No	No	No	No	No	No	No	No	No	No	Yes	Yes	Yes	No	Yes	Yes	Yes	Other	23.4375
Female	No	62	165	76	Secondary school	Thailand	Negative	neg	neg	neg	Yes	No	No	No	No	No	No	No	No	No	No	No	No	Yes	No	Yes	No	No	No	No	No	Yes	Yes	Yes	No	Yes	Yes	Yes	Public transport driver	27.9155
Male		52	160	64	Above high school	Thailand	Negative	neg	neg	neg	Yes	No	No	No	No	No	No	No	No	No	No	No	No	No	No	No	No	No	No	No	No	Yes	Yes	Yes	No	Yes	No	Yes	Security guard	25
Male		64	149	54	Primary school	Thailand	Negative	neg	neg	neg	Yes	No	No	No	No	No	No	No	No	No	No	No	No	No	No	No	No	No	No	No	No	Yes	Yes	Yes	No	Yes	Yes	Yes	Trading/merchant	24.3232
Female	No	26	160	77.9	I never attended school	Myanmar	Negative	neg	neg	neg	No	No	No	No	No	No	No	No	No	No	No	No	No	No	No	No	No	No	No	No	No	Yes	Yes	No	No	Yes	No	No	General laborer/Freelance	30.4297
Female	No	26	141	48.4	I never attended school	Myanmar	Negative	neg	neg	neg	No	No	No	No	No	No	No	No	No	No	No	No	No	No	No	No	No	No	No	No	No	Yes		No	Yes	Yes	No	No	General laborer/Freelance	24.3449
Male		36	170	70	Above high school	Thailand	Negative	neg	neg	neg	No	No	No	No	No	No	No	No	No	No	No	No	No	No	No	No	No	No	No	No	No	Yes	Yes	Yes	No	No	No	Yes	Employees of companies/private organization	24.2215
Male		27	157	51.3	I never attended school	Myanmar	Negative	neg	neg	neg	No	No	No	No	No	No	No	No	No	No	No	No	No	No	No	No	No	No	No	No	No	Yes	Yes	No	No	Yes	No	Yes	General laborer/Freelance	20.8122
Female	No	53	159	45	Secondary school	Thailand	Negative	neg	neg	neg	No	No	No	No	No	No	No	No	No	No	No	No	No	No	No	No	No	No	No	No	No	Yes	Yes	Yes	No	Yes	Yes	Yes	Customer service representative	17.7999
Male		21	173	105	High school	Thailand	Negative	neg	neg	neg	No	No	No	No	No	No	No	No	No	No	No	No	No	No	No	Yes	No	No	No	No	No	Yes	Yes	Yes	No	Yes	Yes	Yes	Other	35.083
Male		66	155	55	High school	Thailand	Negative	neg	neg	neg	Yes	No	No	No	No	No	No	No	No	No	No	No	No	No	No	No	No	No	No	No	No	Yes	Yes	Yes	No	Yes	Yes	Yes	Public transport driver	22.8928
Male		24	170	93	Above high school	Thailand	Negative	neg	neg	neg	No	No	No	No	No	No	No	No	No	No	No	No	No	No	No	No	No	No	No	No	No	Yes	Yes	Yes	No	No	No	Yes	Customer service representative	32.1799
Male		44	172	53	Primary school	Thailand	Negative	neg	neg	neg	No	No	No	No	No	No	No	No	No	No	No	No	Yes	No	No	No	No	No	No	No	No	Yes	No	No	No	Yes	No	No	Municipal worker	17.9151
Male		46			Secondary school	Myanmar	Negative	neg	neg	neg	No	No	No	No	No	No	No	No	No	No	No	No	No	No	No	No	No	No	No	No	No	Yes	Yes	No	No	Yes	No	No	General laborer/Freelance
Female	No	40	153	55	High school	Thailand	Negative	neg	neg	neg	No	No	No	No	No	No	No	No	No	No	No	No	No	No	No	No	No	No	No	No	No	Yes	Yes	Yes	No	No	No	Yes	Customer service representative	23.4952
Male		25	175	66	I never attended school	Myanmar	Negative	neg	neg	neg	No	No	No	No	No	No	No	No	No	No	No	No	No	No	No	No	No	No	No	No	No	Yes	Yes	No	No	No	No	No	General laborer/Freelance	21.551
Male		40	170	70	Secondary school	Thailand	Negative	neg	neg	neg	No	No	No	No	No	No	No	No	No	No	No	No	No	No	No	No	No	No	No	No	No	Yes	Yes	No	No	No	No	Yes	General laborer/Freelance	24.2215
Female	No	28	158	55	I never attended school	Myanmar	Negative	neg	neg	neg	No	No	No	No	No	No	No	No	No	No	No	No	No	No	No	No	No	No	No	No	No	Yes	Yes	No	No	Yes	No	No	Other	22.0317
Male		27	166	65	Secondary school	Thailand	Negative	neg	neg	neg	No	No	No	No	No	No	No	No	No	No	No	No	No	No	No	No	No	No	No	No	No	Yes	No	Yes	No	No	No	No	Security guard	23.5883
Female	No	36	150	50	Primary school	Myanmar	Negative	neg	neg	neg	No	No	No	No	No	No	No	No	No	No	No	No	No	No	No	No	No	No	No	No	No	Yes	Yes	Yes	No	No	No	Yes	Customer service representative	22.2222
Female	No	47	165	62	I never attended school	Myanmar	Negative	neg	neg	neg	No	No	No	No	No	No	No	No	No	No	No	No	No	No	No	No	No	No	No	No	No	Yes	Yes	No	Yes	Yes	No	Yes	Cleaning staff/Housekeeper	22.7732
Female	No	54	165	70	Primary school	Thailand	Negative	neg	neg	neg	No	No	No	No	No	No	No	No	No	No	No	No	No	No	No	No	No	No	No	No	No	Yes	Yes	Yes	No	Yes	Yes	Yes	Customer service representative	25.7117
	No	53	150	60	Primary school	Thailand	Negative	neg	neg	neg	No	No	No	No	No	No	No	No	No	No	No	No	No	No	No	No	No	No	No	No	No	Yes		Yes	Yes	Yes	Yes	Yes	Other	26.6667
Female	No	24	145	56	Secondary school	Thailand	Negative	neg	neg	neg	No	No	No	No	No	No	No	No	No	No	No	No	No	No	No	No	No	No	No	No	No	Yes	Yes	No	No	Yes	No	No	General laborer/Freelance	26.635
Male		50	167	56	I never attended school	Myanmar	Negative	neg	neg	neg	No	No	No	No	No	No	No	No	No	No	No	No	No	No	No	No	No	No	No	No	No	Yes	Yes	No	No	Yes	No	No	General laborer/Freelance	20.0796
Female	No	39	165	49	High school	Thailand	Negative	neg	neg	neg	No	No	No	No	No	No	No	No	No	No	No	No	No	No	No	No	No	No	Yes	No	No	Yes	Yes	Yes	No	Yes	Yes	Yes	Customer service representative	17.9982
Female	No	41	160	75	I never attended school	Myanmar	Negative	neg	neg	neg	No	No	No	No	No	No	No	No	No	No	No	No	No	No	No	No	No	No	No	No	No	Yes	Yes	No	No	Yes	No	No	General laborer/Freelance	29.2969
Male		31	163	61.6	I never attended school	Myanmar	Negative	neg	neg	neg	No	No	No	No	No	No	No	No	No	No	No	Yes	No	No	No	No	No	No	No	No	No	Yes	Yes	No	No	Yes	No	No	General laborer/Freelance	23.1849
Male		50	170	80	Above high school	Thailand	Negative	neg	neg	neg	No	No	No	No	No	No	No	No	No	No	No	No	No	No	No	No	No	No	No	No	No	Yes	Yes	Yes	No	Yes	Yes	Yes	Public transport driver	27.6817
Male		41	161	52	Above high school	Thailand	Negative	neg	neg	neg	No	No	No	No	No	No	No	No	No	No	No	No	No	No	No	No	No	No	No	No	No	Yes	Yes	No	No	Yes	No	Yes	Employees of companies/private organization	20.061
Male		59	165	68	Above high school	Thailand	Negative	neg	neg	neg	Yes	No	No	No	No	No	No	No	No	No	No	No	No	No	No	No	Yes	No	No	No	No	Yes	Yes	No	No	Yes	No	No	General laborer/Freelance	24.977
Male		48	167	84	Primary school	Thailand	Negative	neg	neg	neg	No	No	No	No	No	No	No	No	No	No	No	No	No	No	No	No	No	No	No	No	No	Yes	Yes	Yes	No	Yes	No	No	Civil servants	30.1194
Male		30	175	79	Primary school	Thailand	Negative	neg	neg	neg	No	No	No	No	No	No	No	No	No	No	No	No	No	No	No	No	No	No	No	No	No	Yes	Yes	No	No	Yes	No	No	General laborer/Freelance	25.7959
Female	No	26	150	55	Primary school	Myanmar	Negative	neg	neg	neg	No	No	No	No	No	No	No	No	No	No	No	No	No	No	No	No	No	No	No	No	No	Yes	No	No	No	Yes	No	Yes	Customer service representative	24.4444
Female	No	40	160	51	Above high school	Thailand	Negative	neg	neg	neg	No	No	No	No	No	No	No	No	No	No	No	No	No	No	No	No	No	No	No	No	No	Yes	Yes	No	Yes	No	Yes	Yes	Other	19.9219
Male		28	170	65	Above high school	Thailand	Negative	neg	neg	neg	No	No	No	No	No	No	No	No	Yes	Yes	Yes	Yes	No	Yes	No	No	No	No	No	No	No	Yes	Yes	Yes	No	No	No	Yes	Employees of companies/private organization	22.4913
Male		38	170	80	Above high school	Thailand	Negative	neg	neg	neg	No	No	No	No	No	No	No	No	No	No	No	No	No	No	No	No	No	No	No	No	No	Yes	Yes	Yes	No	Yes	Yes	Yes	Other	27.6817
Female		31	155	55	I never attended school	Myanmar	Negative	neg	neg	neg	No	No	No	No	No	No	No	No	No	No	No	No	No	No	No	No	No	No	No	No	No	Yes	Yes	Yes	No	Yes	No	Yes	Cleaning staff/Housekeeper	22.8928
Female	No	21	157	52	I never attended school	Myanmar	Negative	neg	neg	neg	No	No	No	No	No	No	No	No	No	No	No	No	No	No	No	No	No	No	No	No	No	Yes	Yes	No	No	Yes	No	No	General laborer/Freelance	21.0962
Other		48	180	65	High school	Thailand	Negative	neg	neg	neg	No	No	No	No	No	No	No	No	No	No	No	No	No	No	No	No	No	No	No	No	No	Yes	Yes	Yes	No	No	No	Yes	Customer service representative	20.0617
Female		34	150	65	I never attended school	Myanmar	Negative	neg	neg	neg	No	No	No	No	No	No	No	No	No	No	No	No	No	No	No	No	No	No	No	No	No	Yes	Yes	Yes	No	No	No	Yes	Cleaning staff/Housekeeper	28.8889
Female	No	36	156	79	Secondary school	Thailand	Negative	neg	neg	neg	No	No	No	No	No	No	No	No	No	No	No	No	No	No	No	No	No	No	No	No	No	Yes	Yes	Yes	No	No	Yes	Yes	Employees of companies/private organization	32.4622
Female	No	23	162	54	Primary school	Myanmar	Negative	neg	neg	neg	No	No	No	No	No	No	No	No	No	No	No	No	No	No	No	No	No	No	No	No	No	Yes	Yes	Yes	No	No	No	Yes	Cleaning staff/Housekeeper	20.5761
Male		31	170	54	Above high school	Thailand	Negative	neg	neg	neg	No	No	No	No	No	No	No	No	No	No	No	No	No	No	No	No	No	No	No	No	No	Yes	No	Yes	Yes	Yes	No	No	Security guard	18.6851
Female	No	38	146	60	I never attended school	Myanmar	Negative	neg	neg	neg	No	No	No	No	No	No	No	No	No	No	No	No	No	No	No	No	No	No	No	No	No	Yes	Yes	No	No	Yes	Yes	No	General laborer/Freelance	28.1479
Female	No	29	153	47	I never attended school	Myanmar	Negative	neg	neg	neg	Yes	No	No	No	No	No	No	No	No	No	No	No	No	No	No	No	No	No	No	No	No	Yes	Yes	Yes	No	No	No	Yes	Cleaning staff/Housekeeper	20.0777
Male		28	159	46	High school	Thailand	Negative	neg	neg	neg	No	No	No	No	No	No	No	No	No	No	No	No	No	No	No	No	No	No	No	No	No	Yes	Yes	Yes	No	No	No	Yes	Customer service representative	18.1955
Male		44	185	90	Above high school	Thailand	Negative	neg	neg	neg	Yes	No	No	No	No	No	No	No	No	No	No	No	No	No	No	No	No	No	No	No	No	Yes	Yes	Yes	No	No	No	No	Customer service representative	26.2966
Female	No	25	150	42	High school	Thailand	Negative	neg	neg	neg	No	No	No	No	No	No	No	No	No	No	No	No	No	No	No	No	No	No	No	No	No	Yes	Yes	Yes	No	Yes	No	Yes	Customer service representative	18.6667
Female	No	52	160	77	High school	Thailand	Negative	neg	neg	neg	Yes	No	No	No	No	No	No	No	No	No	Yes	No	No	No	No	No	No	No	No	No	No	Yes	Yes	Yes	No	No	Yes	Yes	Trading/merchant	30.0781
Male		50	165	65	I never attended school	Myanmar	Negative	neg	neg	neg	Yes	No	No	No	No	No	No	No	No	No	No	No	No	No	No	No	Yes	No	No	No	No	Yes	Yes	No	No	Yes	No	No	General laborer/Freelance	23.8751
Male		47	168	62	I never attended school	Myanmar	Negative	neg	neg	neg	No	No	No	No	No	No	No	No	No	No	No	No	No	No	No	No	No	No	No	No	No	Yes	Yes	No	No	Yes	No	No	General laborer/Freelance	21.9671
Male		23	180	70	Above high school	Thailand	Negative	neg	neg	neg	No	No	No	No	No	No	No	No	No	No	No	No	No	No	No	No	No	No	Yes	No	No	Yes	Yes	Yes	Yes	No	No	Yes	Employees of companies/private organization	21.6049
Male		22	173	57	Above high school	Thailand	Negative	neg	neg	neg	No	No	No	No	No	No	No	No	No	No	No	No	No	No	No	No	No	No	No	No	No	Yes	Yes	Yes	No	No	No	Yes	Customer service representative	19.0451
Female	No	36	154	55.1	I never attended school	Myanmar	Negative	neg	neg	neg	No	No	No	No	No	No	No	No	No	No	No	No	No	No	No	No	No	No	No	No	No	Yes	Yes	No	No	Yes	No	No	General laborer/Freelance	23.2333
Female	No	29	155	50	I never attended school	Myanmar	Negative	neg	neg	neg	No	No	No	No	No	No	No	No	No	No	No	No	No	No	No	No	No	No	No	No	No	Yes	Yes	No	No	Yes	No	No	General laborer/Freelance	20.8117
Male		70	167	81	Primary school	Thailand	Negative	neg	neg	neg	Yes	No	No	No	No	No	No	No	No	No	No	No	No	No	No	No	No	No	No	No	No	Yes	Yes	Yes	No	Yes	Yes	Yes	Public transport driver	29.0437
Male		51	162	65	Above high school	Thailand	Negative	neg	neg	neg	No	No	No	No	No	No	No	No	Yes	No	No	Yes		No	No	No	Yes	No	No	No	No	Yes	Yes	No	No	Yes	No	No	Civil servants	24.7676
Female	No	25	147	50	I never attended school	Myanmar	Negative	neg	neg	neg	No	No	No	No	No	No	No	No	No	No	No	No	No	No	No	No	No	No	No	No	No	Yes	Yes	No	No	Yes	Yes	Yes	General laborer/Freelance	23.1385
Female	No	56	156	54	I never attended school	Myanmar	Negative	neg	neg	neg	No	No	No	No	No	No	No	No	No	No	No	No	No	No	No	No	No	No	No	No	No	Yes	Yes	Yes	No	No	No	Yes	Cleaning staff/Housekeeper	22.1894
Female	No	52	158	60	Above high school	Thailand	Negative	neg	neg	neg	No	No	No	No	No	No	No	No	No	No	No	No	No	No	No	No	No	No	No	No	No	Yes	Yes	Yes	No	Yes	Yes	Yes	Customer service representative	24.0346
Female	No	52	155	53	Primary school	Thailand	Negative	neg	neg	neg	No	No	No	No	No	No	No	No	No	No	No	No	No	No	No	No	No	No	No	No	No	Yes	Yes	Yes	Yes	Yes	Yes	Yes	Customer service representative	22.0604
Female	No	54	160	52	Primary school	Thailand	Negative	neg	neg	neg	Yes	No	No	No	No	No	No	No	No	No	No	No	No	No	No	No	No	No	No	No	No	Yes	Yes	Yes	No	Yes	Yes	Yes	Customer service representative	20.3125
Male		39	172	90	High school	Thailand	Negative	neg	neg	neg	No	No	No	No	No	No	No	No	No	No	No	No	No	No	No	No	No	No	No	No	No	Yes	Yes	Yes	No	Yes	Yes	Yes	Other	30.4218
Male		60	165	70	Primary school	Thailand	Negative	neg	neg	neg	Yes	Yes	No	No	No	No	No	No	No	No	No	No	No	No	No	No	No	Yes	No	No	No	Yes	Yes	Yes	No	Yes	Yes	Yes	Other	25.7117
Male		31	165	54	High school	Thailand	Negative	neg	neg	neg	No	No	No	No	No	No	No	No	No	No	No	No	No	No	No	No	No	No	No	No	No	Yes	Yes	Yes	No	No	No	Yes	Other	19.8347
Female	No	29	152	52.3	I never attended school	Myanmar	Negative	neg	neg	neg	No	No	No	No	No	No	No	No	No	No	No	No	No	No	No	No	No	No	No	No	No	Yes	No	No	No	No	No	No	General laborer/Freelance	22.6368
Male		37	172	60	Above high school	Thailand	Negative	neg	neg	neg	No	No	No	No	No	No	No	No	No	No	No	No	No	No	No	No	No	No	No	No	No	Yes	Yes	Yes	No	Yes	Yes	Yes	Other	20.2812
Male		69	160	62	Primary school	Thailand	Negative	neg	neg	neg	No	No	No	No	No	No	No	No	No	No	No	No	No	No	No	No	No	No	No	No	No	Yes	Yes	Yes	No	Yes	Yes	Yes	Public transport driver	24.2188
Male		42	170	86	Primary school	Thailand	Negative	neg	neg	neg	No	No	No	No	No	No	No	No	No	No	No	No	No	No	No	No	No	No	No	No	No	Yes	Yes	No	No	Yes	No	No	General laborer/Freelance	29.7578
Female	No	35	160	49	I never attended school	Myanmar	Negative	neg	neg	neg	No	No	No	No	No	No	No	No	Yes	No	Yes	No	No	Yes	No	Yes	Yes	No	No	No	No	Yes	Yes	Yes	No	Yes	Yes	Yes	Trading/merchant	19.1406
Female	No	27	145	46.7	Primary school	Myanmar	Negative	neg	neg	neg	No	No	No	No	No	No	No	No	No	No	No	No	No	No	No	No	No	No	No	No	No	Yes	No	No	No	No	No	No	General laborer/Freelance	22.2117
Female	No	22	155	53	I never attended school	Myanmar	Negative	neg	neg	neg	No	No	No	No	No	No	No	No	No	No	No	No	Yes	No	No	No	No	No	No	No	No	Yes	Yes	Yes	No	No	Yes	Yes	Other	22.0604
Male		28	170	62	Above high school	Thailand	Negative	neg	neg	neg	No	No	No	No	No	No	No	No	No	No	No	No	No	No	No	No	No	No	No	No	No	Yes	Yes	Yes	No	No	No	Yes	Customer service representative	21.4533
Female	No	39	149	50	I never attended school	Myanmar	Negative	neg	neg	neg	No	No	No	No	No	No	No	No	No	No	No	No	No	No	No	No	No	No	No	No	No	Yes	Yes	No	No	Yes	No	No	General laborer/Freelance	22.5215
Male		35	150	50	Primary school	Other country	Negative	neg	neg	neg	No	No	No	No	No	No	No	No	No	No	No	No	No	No	No	No	No	No	No	No	No	Yes	Yes	No	No	Yes	No	Yes	General laborer/Freelance	22.2222
Female	No	40	150	60	Above high school	Thailand	Negative	neg	neg	neg	No	No	No	No	No	No	No	No	No	No	No	No	No	Yes	No	Yes	No	Yes	No	No	No	Yes	Yes	Yes	No	Yes	Yes	Yes	General laborer/Freelance	26.6667
Female	No	19	156	55	I never attended school	Myanmar	Negative	neg	neg	neg	No	No	No	No	No	No	No	No	No	No	No	No	No	No	No	No	No	No	No	No	No	Yes	Yes	No	No	Yes	No	No	General laborer/Freelance	22.6003
Female	Yes	28	165	78.5	Secondary school	Thailand	Negative	neg	neg	neg	No	No	No	No	No	No	No	No	No	No	No	No	No	No	No	No	No	No	No	No	No	Yes	Yes	Yes	No	No	No	No	Customer service representative	28.8338
Female	No	54	155	70	Primary school	Thailand	Negative	neg	neg	neg	No	No	No	No	No	No	No	No	No	No	No	No	No	No	No	No	No	No	No	No	No	Yes	Yes	Yes	No	Yes	Yes	Yes	Public transport driver	29.1363
Male		34	163	67	Above high school	Thailand	Negative	neg	neg	neg	No	No	No	No	No	No	No	No	No	No	No	No	No	No	No	No	No	No	No	No	No	Yes	Yes	Yes	No	No	No	Yes	Employees of companies/private organization	25.2174
Male		55	170	73	Above high school	Thailand	Negative	neg	neg	neg	No	No	No	No	No	No	No	No	No	No	No	No	No	No	No	No	No	No	No	No	No	Yes	Yes	Yes	No	Yes	No	No	Other	25.2595
Female	No	35	163	67	I never attended school	Thailand	Negative	neg	neg	neg	No	No	No	No	No	No	No	No	No	No	Yes	Yes	No	No	No	No	No	No	No	No	No	Yes	Yes	Yes	No	Yes	Yes	Yes	Customer service representative	25.2174
Female	No	28	159	50	Above high school	Thailand	Negative	neg	neg	neg	No	No	No	No	No	Yes	No	No	No	No	No	No	No	No	No	No	No	No	No	No	No	Yes	Yes	Yes	No	Yes	No	Yes	Customer service representative	19.7777
Male		53	174	68	Above high school	Thailand	Negative	neg	neg	neg	No	No	No	No	No	No	No	No	No	No	No	No	No	No	No	No	No	No	No	No	No	No						Yes	Public transport driver	22.46
Female	No	61	142	41	I never attended school	Myanmar	Negative	neg	neg	neg	No	No	No	No	No	No	No	No	No	No	No	No	No	No	No	No	No	No	No	No	No	Yes	Yes	No	No	Yes	No	No	General laborer/Freelance	20.3333
Female	No	31	165	56	I never attended school	Myanmar	Negative	neg	neg	neg	No	No	No	No	No	No	No	No	No	No	No	No	No	No	No	No	No	No	No	No	No	Yes	Yes	Yes	No	No	No	Yes	Customer service representative	20.5693
Female	No	39	165	52	I never attended school	Myanmar	Negative	neg	neg	neg	No	No	No	No	No	No	No	No	No	No	No	No	No	No	No	No	No	No	No	No	No	Yes	Yes	No	No	Yes	No	No	General laborer/Freelance	19.1001
Male		39	163	60	Above high school	Thailand	Negative	neg	neg	neg	No	No	No	No	No	No	No	No	No	No	No	No	No	No	No	No	No	No	No	No	No	Yes	Yes	No	No	No	No	Yes	Employees of companies/private organization	22.5827
Female	No	23	145	75	I never attended school	Myanmar	Negative	neg	neg	neg	No	No	No	No	No	No	No	No	No	No	No	No	No	No	No	No	No	No	No	No	No	Yes	Yes	No	No	Yes	No	Yes	General laborer/Freelance	35.6718
Male		45	169	50	Above high school	Thailand	Negative	neg	neg	neg	No	No	No	No	No	No	No	No	No	No	No	No	No	No	No	No	No	No	No	No	No	Yes	Yes	Yes	Yes	Yes	Yes	Yes	General laborer/Freelance	17.5064
Female	No	21	165	60	Above high school	Thailand	Negative	neg	neg	neg	No	No	No	No	No	No	No	No	No	No	No	No	No	No	No	No	No	No	No	No	No	Yes	Yes	Yes	No	Yes	No	Yes	Customer service representative	22.0386
Male		29	173	50	I never attended school	Myanmar	Negative	neg	neg	neg	No	No	No	No	No	No	No	No	No	No	No	No	No	No	No	No	No	No	No	No	No	Yes	Yes	No	No	Yes	No	No	General laborer/Freelance	16.7062
Female	No	64	150	49	High school	Thailand	Negative	neg	neg	neg	Yes	No	No	No	No	No	No	No	No	No	Yes	No	No	No	No	Yes	Yes	No	No	No	No	Yes	Yes	No	No	No	No	No	Customer service representative	21.7778
Female	No	44	160	80	I never attended school	Thailand	Negative	neg	neg	neg	No	No	No	No	No	No	No	No	No	No	No	No	No	No	No	No	No	No	No	No	No	Yes	Yes	Yes	No	Yes	No	Yes	Other	31.25
Male		29	181	114	High school	Thailand	Negative	neg	neg	neg	No	No	No	No	No	No	No	No	No	No	No	No	No	No	No	No	No	No	No	No	No	Yes	Yes	Yes	No	No	No	Yes	Other	34.7975
Male		39	172	81	Above high school	Thailand	Negative	neg	neg	neg	Yes	No	No	No	No	No	No	No	No	No	No	No	No	No	No	No	No	No	No	No	No	Yes	Yes	Yes	No	Yes	No	Yes	Employees of companies/private organization	27.3797
Female	No	37	165	65	Above high school	Thailand	Negative	neg	neg	neg	No	No	No	No	No	No	No	No	No	No	No	No	No	No	No	No	No	No	No	No	No	Yes	Yes	Yes	Yes	Yes	Yes	Yes	Public transport driver	23.8751
Male		37	165	68	High school	Thailand	Negative	neg	neg	neg	No	No	No	No	No	No	No	No	No	No	No	No	No	No	No	No	No	No	No	No	No	Yes	Yes	Yes	No	Yes	No	Yes	Security guard	24.977
Male		37	155	65	High school	Thailand	Negative	neg	neg	neg	No	No	No	No	No	No	No	No	No	No	No	No	No	No	No	No	No	No	No	No	No	Yes	No	No	No	No	No	Yes	Municipal worker	27.0552
Male		44	165	70	I never attended school	Other country	Negative	neg	neg	neg	No	No	No	No	No	No	No	No	No	No	No	No	No	No	No	No	No	No	No	No	No	Yes	Yes	No	No	Yes	No	No	Other	25.7117
Male		21	178	64	Above high school	Thailand	Negative	neg	neg	neg	No	No	No	No	No	No	No	No	Yes	No	No	No	No	No	No	No	Yes	No	No	No	No	Yes	Yes	Yes	No	Yes	Yes	Yes	Good/food delivery driver	20.1995
Female	No	28	167	65	Above high school	Thailand	Negative	neg	neg	neg	No	No	No	No	No	No	No	No	No	Yes	Yes	No	No	Yes	No	Yes	Yes	No	No	No	No	Yes	Yes	Yes	No	No	No	No	Students	23.3067
Female	No	44	156	55	Above high school	Thailand	Negative	neg	neg	neg	No	No	No	No	No	No	No	Yes	No	No	No	No	No	No	No	No	No	No	No	No	No	Yes	Yes	Yes	No	No	No	No	Employees of companies/private organization	22.6003
Female	No	32	155	54	High school	Thailand	Negative	neg	neg	neg	No	No	No	No	No	No	No	No	No	No	No	No	No	No	No	No	No	No	No	No	No	Yes	Yes	Yes	No	No	No	Yes	Customer service representative	22.4766
Male		35	173	107	High school	Thailand	Negative	neg	neg	neg	Yes	No	No	No	No	No	No	No	No	No	No	No	No	No	No	No	No	No	No	No	No	Yes	Yes	Yes	No	Yes	Yes	Yes	Employees of companies/private organization	35.7513
Male		21	170	60	I never attended school	Thailand	Negative	neg	neg	neg	No	No	No	No	No	No	No	No	No	No	No	No	No	No	No	No	No	No	No	No	No	Yes	Yes	Yes	No	No	No	No	General laborer/Freelance	20.7612
Male		34	159	64.9	I never attended school	Myanmar	Negative	neg	neg	neg	No	No	No	No	No	No	No	No	No	No	No	No	No	No	No	No	No	No	No	No	No	Yes						No	General laborer/Freelance	25.6715
Female	No	53	155	57	High school	Thailand	Negative	neg	neg	neg	No	No	No	No	No	No	No	No	No	No	No	Yes	No	No	No	Yes	No	No	No	No	No	Yes	Yes	Yes	No	No	No	No	Employees of companies/private organization	23.7253
Female	No	43	155	55	Primary school	Thailand	Negative	neg	neg	neg	No	No	No	No	No	No	No	No	No	No	No	No	No	No	No	No	No	No	No	No	No	Yes	Yes	Yes	No	Yes	Yes	Yes	Other	22.8928
Male		33	150	60	I never attended school	Myanmar	Negative	neg	neg	neg	No	No	No	No	No	No	No	No	No	No	No	No	No	No	No	No	No	No	No	No	No	Yes	Yes	No	No	Yes	No	Yes	General laborer/Freelance	26.6667
Male		26	170	58	Above high school	Thailand	Negative	neg	neg	neg	No	No	No	No	No	No	No	No	No	No	No	No	No	No	No	No	No	No	No	No	No	Yes	Yes	Yes	No	No	No	Yes	Other	20.0692
Female	No	59	148	60	Primary school	Thailand	Negative	neg	neg	neg	Yes	No	No	No	No	No	No	No	No	No	No	No	No	Yes	No	No	No	No	No	No	No	Yes	Yes	Yes	No	Yes	No	Yes	Customer service representative	27.3923
Male		56	165	68	High school	Thailand	Negative	neg	neg	neg	No	No	No	No	No	No	No	No	No	No	No	No	No	No	No	No	No	No	No	No	Yes	Yes	Yes	Yes	No	Yes	Yes	Yes	Public transport driver	24.977
Male		24	165	50	I never attended school	Myanmar	Negative	neg	neg	neg	No	No	No	No	No	No	No	No	No	No	No	No	No	No	No	No	No	No	No	No	No	Yes	Yes	No	No	Yes	Yes	Yes	General laborer/Freelance	18.3655
Male		47	178	110	High school	Thailand	Negative	neg	neg	neg	Yes	No	No	No	No	No	No	No	No	Yes	No	No	No	No	No	Yes	No	No	No	No	No	Yes	Yes	No	No	No	Yes	Yes	Municipal worker	34.7178
Female	No	21	160	62	High school	Thailand	Negative	neg	neg	neg	No	No	No	No	No	No	No	No	No	No	No	No	No	Yes	No	No	No	No	No	No	No	Yes	Yes	Yes	No	No	No	Yes	Other	24.2188
Male		36	173	67	Above high school	Thailand	Negative	neg	neg	neg	No	No	Yes	No	No	No	No	No	No	No	No	No	No	No	No	No	No	No	No	No	No	Yes	Yes	Yes	No	No	No	Yes	Customer service representative	22.3863
Female	No	51	153	58	I never attended school	Thailand	Negative	neg	neg	neg	Yes	No	No	No	No	No	No	No	No	No	No	No	No	No	No	No	No	No	No	No	No	Yes	Yes	Yes	No	Yes	Yes	Yes	Customer service representative	24.7768
Female	No	28	165	65	Above high school	Thailand	Negative	neg	neg	neg	No	No	No	No	No	No	No	No	No	No	No	No	No	No	No	No	No	No	No	No	No	Yes	Yes	Yes	No	No	No	Yes	Medical personnel	23.8751
Female	No	38	158	66	I never attended school	Myanmar	Negative	neg	neg	neg	No	No	No	No	No	No	No	No	No	No	No	No	No	No	No	No	No	No	No	No	No	Yes	Yes	Yes	No	Yes	No	Yes	General laborer/Freelance	26.4381
Female	No	21	155	62	Above high school	Thailand	Negative	neg	neg	neg	No	No	No	No	No	No	No	No	No	No	No	No	No	No	No	Yes	Yes	Yes	Yes	No	No	Yes	Yes	Yes	No	No	No	Yes	Employees of companies/private organization	25.8065
Female	No	23	155	42	High school	Thailand	Negative	neg	neg	neg	No	No	No	No	No	No	No	No	No	No	No	No	No	No	No	No	Yes	No	No	No	No	Yes	Yes	Yes	No	No	No	Yes	Employees of companies/private organization	17.4818
Female	No	35	176	64	Secondary school	Thailand	Negative	neg	neg	neg	No	No	No	No	No	No	No	No	No	No	No	No	No	No	No	No	No	No	No	No	No	Yes	No	No	No	No	Yes	Yes	Other	20.6612
Male		46	175	62	I never attended school	Other country	Negative	neg	neg	neg	No	No	No	No	No	No	No	No	No	No	No	No	No	No	No	No	No	No	No	No	No	Yes	Yes	No	No	Yes	No	No	General laborer/Freelance	20.2449
Female	No	42	157	53	Above high school	Thailand	Negative	neg	neg	neg	No	No	No	No	No	No	No	No	No	No	No	No	No	No	No	No	No	No	No	No	No	Yes	Yes	Yes	No	No	No	Yes	Customer service representative	21.5019
Male		35	180	88	Above high school	Thailand	Negative	neg	neg	neg	No	No	No	No	No	No	No	No	No	No	No	No	No	No	No	No	No	No	No	No	No	Yes	Yes	Yes	No	No	No	Yes	Customer service representative	27.1605
Male		29	165	70	Secondary school	Thailand	Negative	neg	neg	neg	No	No	No	No	No	No	No	No	No	No	No	No	No	No	No	No	No	No	No	No	Yes	Yes	Yes	Yes	No	Yes	Yes	Yes	Other	25.7117
Male		22	170	68	High school	Thailand	Negative	neg	neg	neg	No	No	No	No	No	No	No	No	No	No	No	No	No	No	No	No	No	No	No	No	No	Yes	Yes	Yes	No	Yes	Yes	Yes	Other	23.5294
Male		40	162	76	Above high school	Thailand	Negative	neg	neg	neg	No	No	No	No	No	No	No	No	No	No	No	No	No	No	Yes	No	Yes	No	No	No	No	Yes	Yes	Yes	No	Yes	Yes	No	General laborer/Freelance	28.959
Female	No	65	145	50	Primary school	Thailand	Negative	neg	neg	neg	Yes	No	No	No	No	No	No	No	No	No	No	No	No	No	No	No	No	Yes	No	No	No	Yes	Yes	Yes	No	Yes	No	Yes	Customer service representative	23.7812
Female	No	21	160	58	Secondary school	Myanmar	Negative	neg	neg	neg	No	No	No	No	No	No	No	No	No	No	No	No	No	No	No	No	No	No	No	No	No	Yes	Yes	Yes	No	No	Yes	Yes	Customer service representative	22.6562
Male		40	150	56	High school	Myanmar	Negative	neg	neg	neg	No	No	No	No	No	No	No	No	No	No	No	No	No	No	No	No	No	No	No	No	No	Yes	Yes	No	No	Yes	No	Yes	General laborer/Freelance	24.8889
Male		38	174	90	Above high school	Thailand	Negative	neg	neg	neg	No	No	No	No	No	No	No	No	Yes	Yes	Yes	Yes	No	Yes	Yes	Yes	Yes	Yes	No	No	No	No						Yes	General laborer/Freelance	29.7265
Female	No	35	160	72	Above high school	Thailand	Negative	neg	neg	neg	No	No	No	No	No	No	No	No	No	Yes	Yes	Yes	No	Yes	No	No	No	No	No	No	No	Yes	Yes	Yes	No	No	No	Yes	Employees of companies/private organization	28.125
Male		48	165	75	High school	Thailand	Negative	neg	neg	neg	No	No	No	No	No	No	No	No	No	No	No	No	No	No	Yes	No	Yes	No	No	No	No	Yes	Yes	Yes	No	Yes	Yes	Yes	Municipal worker	27.5482
Female	No	43	160	60	Above high school	Thailand	Negative	neg	neg	neg	No	No	No	No	No	No	No	No	No	No	No	No	No	No	No	No	No	No	No	No	No	Yes	Yes	Yes	No	No	No	Yes	Customer service representative	23.4375
Female	No	36	158	56	High school	Thailand	Negative	neg	neg	neg	No	No	No	No	No	No	No	No	No	No	No	No	No	No	No	No	No	No	No	No	No	Yes	Yes	Yes	No	No	No	Yes	Customer service representative	22.4323
Male		30	160	65	I never attended school	Myanmar	Negative	neg	neg	neg	No	No	No	No	No	No	No	No	No	No	No	No	No	No	No	No	No	No	No	No	No	Yes	Yes	No	No	Yes	No	Yes	General laborer/Freelance	25.3906
Female	No	19	165	55	Primary school	Thailand	Negative	neg	neg	neg	No	No	No	No	No	No	No	No	No	No	No	No	No	No	No	No	No	No	No	No	No	Yes	Yes	No	No	No	No	No	Cleaning staff/Housekeeper	20.202
Female	No	24	160	57	High school	Thailand	Negative	neg	neg	neg	No	No	No	No	No	No	No	No	No	No	No	No	No	No	No	No	No	No	No	No	No	Yes	Yes	Yes	No	No	No	No	Customer service representative	22.2656
Male		33	169	87	High school	Thailand	Negative	neg	neg	neg	No	No	No	No	No	No	No	No	No	No	No	No	No	No	No	No	No	No	Yes	No	No	Yes	Yes	Yes	No	No	No	Yes	Employees of companies/private organization	30.4611
Male		42	165	78	Secondary school	Thailand	Negative	neg	neg	neg	No	No	No	No	No	No	No	No	No	No	No	No	No	No	No	No	No	No	No	No	No	Yes	Yes	No	No	Yes	No		Municipal worker	28.6501
Male		21	170	58	I never attended school	Other country	Negative	neg	neg	neg	No	No	No	No	No	No	No	No	No	No	No	Yes	No	No	No	No	No	No	No	No	No	Yes	Yes	No	No	Yes	No	No	General laborer/Freelance	20.0692
Female	No	29	155	43	Primary school	Myanmar	Negative	neg	neg	neg	No	No	No	No	No	No	No	No	No	No	No	No	No	No	No	No	No	No	No	No	No	Yes	Yes	Yes	No	No	Yes	Yes	Trading/merchant	17.898
Male		27	170	73	Above high school	Thailand	Negative	neg	neg	neg	Yes	No	No	No	No	No	No	No	No	No	No	No	No	No	No	No	No	No	No	No	No	Yes	No	Yes	No	No	Yes	Yes	Municipal worker	25.2595
Male		32	167	62	I never attended school	Myanmar	Negative	neg	neg	neg	No	No	No	No	No	No	No	No	No	No	No	No	No	No	No	No	No	No	No	No	No	Yes	No	No	No	No	No	No	General laborer/Freelance	22.231
Male		50	160	52	I never attended school	Myanmar	Negative	neg	neg	neg	No	No	No	No	No	No	No	No	No	No	No	No	No	No	No	No	No	No	No	No	No	Yes	Yes	No	No	Yes	No	Yes	General laborer/Freelance	20.3125
Female	No	23	158	47	High school	Thailand	Negative	neg	neg	neg	No	No	No	No	No	No	No	No	No	No	No	No	No	No	No	No	No	No	No	No	No	Yes	Yes	Yes	No	No	No	Yes	Customer service representative	18.8271
Female	No	27	161	43	Above high school	Thailand	Negative	neg	neg	neg	No	No	No	No	No	No	No	No	No	No	No	No	No	No	No	No	No	No	No	No	No	Yes	Yes	Yes	No	No	No	Yes	Lecturer / Staff University	16.5889
Female	No	31	155	72	Above high school	Thailand	Negative	neg	neg	neg	No	No	No	No	No	No	No	Yes	No	Yes	Yes	Yes	No	Yes	No	No	Yes	No	No	No	No	Yes	Yes	Yes	Yes	No	No	Yes	Employees of companies/private organization	29.9688
Male		28	170	73	I never attended school	Myanmar	Negative	neg	neg	neg	No	No	No	No	No	No	No	No	No	No	Yes	Yes	No	Yes	No	Yes	No	No	No	Yes	No	Yes	Yes	No	No	Yes	Yes	Yes	Other	25.2595
Female	No	50	156	49	Above high school	Thailand	Negative	neg	neg	neg	No	No	No	No	No	No	No	No	No	No	No	No	No	No	No	No	No	No	No	No	No	Yes	No	Yes	No	No	Yes	Yes	Trading/merchant	20.1348
Male		25	160	45	I never attended school	Myanmar	Negative	neg	neg	neg	No	No	No	No	No	No	No	No	No	No	No	No	No	No	No	No	No	Yes	No	No	No	Yes	Yes	Yes	No	No	No	No	Customer service representative	17.5781
Male		65	160	50	Secondary school	Thailand	Negative	neg	neg	neg	No	No	No	No	No	No	No	No	No	No	No	No	No	No	No	No	No	No	No	No	No	Yes	Yes	Yes	No	Yes	Yes	Yes	Public transport driver	19.5312
Female		40	155	60	Secondary school	Thailand	Negative	neg	neg	neg	No	No	No	No	No	No	No	No	No	No	No	No	No	No	No	No	No	No	No	No	No	Yes	Yes	Yes	Yes	Yes	Yes	Yes	Customer service representative	24.974
Female	No	26	159	71	Above high school	Thailand	Negative	neg	neg	neg	No	No	No	No	No	No	No	No	No	Yes	No	No	No	No	No	No	No	No	No	No	No	Yes	Yes	Yes	No	Yes	No	Yes	Other	28.0843
Female	No	22	142	42	I never attended school	Myanmar	Negative	neg	neg	neg	No	No	No	No	No	No	No	No	No	No	No	No	No	No	No	No	No	No	No	No	No	Yes	Yes	No	No	Yes	No	No	General laborer/Freelance	20.8292
Female	No	33	165	50	Above high school	Thailand	Negative	neg	neg	neg	No	No	No	No	No	No	No	No	No	No	No	No	No	No	No	No	No	No	No	No	No	Yes	Yes	Yes	No	No	No	Yes	Employees of companies/private organization	18.3655
Male		39	165	67	Primary school	Thailand	Negative	neg	neg	neg	No	No	No	No	No	No	No	No	No	No	No	No	No	No	No	No	No	No	No	No	Yes	Yes	Yes	Yes	No	Yes	Yes	Yes	Other	24.6097
Female	No	47	150	48	Primary school	Thailand	Negative	neg	neg	neg	No	No	No	No	No	No	No	No	No	No	No	No	No	Yes	No	No	No	No	No	No	Yes	Yes	Yes	Yes	No	Yes	No	Yes	Customer service representative	21.3333
Male		33	155	55	Secondary school	Thailand	Negative	neg	neg	neg	No	No	No	No	No	No	No	No	No	No	No	No	No	No	No	No	No	No	No	No	Yes	No						Yes	Unemployed	22.8928
Female	No	62	152	50	Primary school	Thailand	Negative	neg	neg	neg	Yes	Yes	No	No	No	No	No	No	No	No	No	No	No	No	No	No	No	Yes	No	No	No	Yes	Yes	Yes	No	Yes	No	No	Cleaning staff/Housekeeper	21.6413
Female	No	46	153	49	Above high school	Thailand	Negative	neg	neg	neg	No	No	No	No	No	No	No	No	No	No	No	No	No	No	No	No	No	No	No	No	No	Yes	Yes	Yes	No	No	No	No	Employees of companies/private organization	20.9321
Male		52	165	52	Primary school	Myanmar	Negative	neg	neg	neg	No	No	No	No	No	No	No	No	No	No	No	No	No	No	No	No	No	No	No	No	No	Yes	Yes	No	No	Yes	Yes	No	General laborer/Freelance	19.1001
Female	No	39	160	62	Secondary school	Thailand	Negative	neg	neg	neg	No	No	No	No	No	No	No	No	No	No	No	No	No	No	No	No	No	No	No	No	No	No						Yes	Customer service representative	24.2188
Male	Yes	41	156	58	High school		Negative	neg	neg	neg	Yes	Yes	Yes	Yes	Yes	Yes	Yes	Yes	Yes	Yes	Yes	Yes	No	No	No	No	No	No	No	No	No	Yes	Yes	Yes	No	No	No	No	Other	23.833
Female	No	29	155	61	I never attended school	Myanmar	Negative	neg	neg	neg	No	No	No	No	No	No	No	No	No	No	No	No	No	No	No	No	No	No	No	No	No	Yes	Yes	Yes	No	No	No	Yes	Cleaning staff/Housekeeper	25.3902
Male		39	170	80	Secondary school	Thailand	Negative	neg	neg	neg	Yes	No	No	No	No	No	No	No	No	No	No	No	No	No	No	No	No	No	No	No	No	No						Yes	Other	27.6817
Male		42	152	50	Primary school	Myanmar	Negative	neg	neg	neg	No	No	No	No	No	No	No	No	No	No	No	No	No	No	No	No	No	No	No	No	No	Yes	Yes	No	No	Yes	Yes	Yes	General laborer/Freelance	21.6413
Male		29	160	53	I never attended school	Myanmar	Negative	neg	neg	neg	No	No	No	No	No	No	No	No	No	No	No	No	No	No	No	No	No	No	No	No	No	Yes	Yes	No	No	Yes	Yes	No	General laborer/Freelance	20.7031
Female	No	59	152	52.5	High school	Thailand	Negative	neg	neg	neg	No	No	No	No	No	No	No	No	No	No	No	No	No	No	No	No	No	No	No	No	No	Yes	Yes	No	No	No	No	Yes	Employees of companies/private organization	22.7233
Male		26	170	50	I never attended school	Myanmar	Negative	neg	neg	neg	No	No	No	No	No	No	No	No	No	No	Yes	Yes	No	No	No	No	No	No	No	No	No	Yes	Yes	No	No	Yes	No	No	General laborer/Freelance	17.301
Female	No	43	160	55	High school	Thailand	Negative	neg	neg	neg	No	No	No	No	No	No	No	No	No	No	No	No	No	No	No	No	No	No	No	No	No	Yes	Yes	Yes	No	Yes	Yes	Yes	Customer service representative	21.4844
Female	No	36	155	50	Above high school	Thailand	Negative	neg	neg	neg	No	No	No	No	No	No	No	No	No	No	No	No	No	No	No	No	No	No	No	No	No	Yes	Yes	Yes	No	No	No	Yes	Customer service representative	20.8117
Male		57	167	56	Secondary school	Thailand	Negative	neg	neg	neg	No	Yes	No	No	No	No	No	No	No	No	No	No	No	No	No	No	No	No	No	No	No	Yes	Yes	Yes	No	Yes	Yes	Yes	Other	20.0796
Male		26	166	65	High school	Thailand	Negative	neg	neg	neg	No	No	No	No	No	No	No	No	No	No	No	No	No	No	No	No	No	No	No	No	No							Yes	Other	23.5883
Male		52	170	60	I never attended school	Myanmar	Negative	neg	neg	neg	Yes	No	No	No	No	No	No	No	No	No	No	No	No	No	No	No	No	No	No	No	No	Yes	Yes	No	No	Yes	Yes	No	General laborer/Freelance	20.7612
Male		25	179	68	High school	Thailand	Negative	neg	neg	neg	No	No	No	No	No	No	No	No	No	No	No	No	No	No	No	No	No	No	No	No	No	Yes	Yes	Yes	No	No	No	Yes	Employees of companies/private organization	21.2228
Male		40	169	75	High school	Thailand	Negative	neg	neg	neg	No	No	No	No	No	No	No	No	No	No	No	No	No	No	No	No	No	No	No	No	No	Yes	Yes	Yes	No	No	No	No	Employees of companies/private organization	26.2596
Male		42	160	85	Above high school	Thailand	Negative	neg	neg	neg	Yes	No	No	No	No	No	No	No	No	No	No	No	No	No	No	No	No	No	No	No	No	Yes	Yes	Yes	No	Yes	Yes	Yes	General laborer/Freelance	33.2031
Female	No	37	162	65	Above high school	Thailand	Negative	neg	neg	neg	No	No	No	No	No	No	No	No	No	No	No	Yes	No	Yes	No	No	No	No	No	No	No	Yes	Yes	Yes	No	No	No	Yes	Employees of companies/private organization	24.7676
Female	No	35	148	52	I never attended school	Myanmar	Negative	neg	neg	neg	No	No	No	No	No	No	No	No	No	No	No	No	No	No	No	No	No	No	No	No	No	Yes	Yes	No	No	Yes	Yes	No	General laborer/Freelance	23.74
Female	No	27	159	67	High school	Thailand	Negative	neg	neg	neg	No	No	No	No	No	No	No	No	No	No	No	No	No	No	No	No	No	No	No	No	No	Yes	Yes	Yes	No	No	No	Yes	Customer service representative	26.5021
Female	No	34	140	40.1	I never attended school	Myanmar	Negative	neg	neg	neg	No	No	No	No	No	No	No	No	No	No	No	No	No	No	No	No	No	No	No	No	No	Yes	No	No	No	No	No	Yes	General laborer/Freelance	20.4592
Male		25	165	52	Primary school	Thailand	Negative	neg	neg	neg	No	No	No	No	No	No	No	No	No	No	No	No	No	Yes	No	Yes	No	Yes	No	No	No	Yes	Yes	Yes	No	Yes	No	Yes	Good/food delivery driver	19.1001
Female	No	26	151	53	High school	Thailand	Negative	neg	neg	neg	No	No	No	No	No	No	No	No	No	No	No	No	No	No	No	No	No	No	No	No	No	Yes	Yes	Yes	No	No	No	Yes	Employees of companies/private organization	23.2446
Male		24	170	55	I never attended school	Myanmar	Negative	neg	neg	neg	No	No	No	No	No	No	No	No	No	No	No	No	No	No	No	No	No	No	No	No	No	Yes	Yes	No	No	Yes	No	No	General laborer/Freelance	19.0311
Male		41	168	63	Above high school	Thailand	Negative	neg	neg	neg	No	No	No	No	No	No	No	No	No	No	No	No	No	No	No	No	No	No	No	No	No	Yes	Yes	Yes	No	No	No	Yes	Customer service representative	22.3214
Male		52	158	68	I never attended school	Myanmar	Negative	neg	neg	neg	No	No	No	No	No	No	No	No	No	No	No	No	No	No	No	No	No	No	No	No	No	Yes	No	No	No	No	No	Yes	Cleaning staff/Housekeeper	27.2392
Female	No	57	150	62	Primary school	Thailand	Negative	neg	neg	neg	No	No	No	No	No	No	No	No	Yes	No	Yes	No	No	No	No	Yes	No	No	No	No	No	Yes	Yes	Yes	No	Yes	No	Yes	Customer service representative	27.5556
Female	No	45	152	48	Primary school	Thailand	Negative	neg	neg	neg	No	No	No	No	No	No	No	No	No	No	No	No	No	No	No	No	No	No	No	No	No	Yes	Yes	Yes	No	No	Yes	Yes	Trading/merchant	20.7756
Female	No	35	152	49	I never attended school	Myanmar	Negative	neg	neg	neg	No	No	No	No	No	No	No	No	No	No	No	No	No	No	No	No	No	No	No	No	No	Yes	Yes	Yes	No	No	No	Yes	Cleaning staff/Housekeeper	21.2084
Male		32	170	50	I never attended school	Myanmar	Negative	neg	neg	neg	No	No	No	No	No	No	No	No	No	No	No	No	No	No	No	No	No	No	No	No	No	Yes	Yes	No				No	General laborer/Freelance	17.301
Female	No	24	169	60	Secondary school	Thailand	Negative	neg	neg	neg	No	No	No	No	No	No	No	No	No	No	No	No	No	No	No	No	No	No	No	No	No	Yes	Yes	Yes	No	No	No	Yes	Customer service representative	21.0077
Female	No	44	160	58	Above high school	Thailand	Negative	neg	neg	neg	No	No	No	No	No	No	No	No	No	No	No	No	No	No	No	No	No	No	No	No	No	Yes	Yes	No	No	No	No	No	Employees of companies/private organization	22.6562
Male		71	155	55	Primary school	Thailand	Negative	neg	neg	neg	No	No	No	No	No	No	No	No	No	No	No	No	No	No	No	No	No	No	No	No	No	Yes	Yes	Yes	No	Yes	Yes	Yes	Public transport driver	22.8928
Female	No	30	164	62	Primary school	Thailand	Negative	neg	neg	neg	No	No	No	No	No	No	No	No	No	No	No	No	No	No	No	No	No	No	No	No	No	Yes	No	Yes	No	No	No	No	Customer service representative	23.0518
Male		34	172	83	I never attended school	Myanmar	Negative	neg	neg	neg	No	No	No	No	No	No	No	No	No	No	No	No	No	No	No	No	No	No	No	No	No	Yes	Yes	No	No	Yes	No	No	General laborer/Freelance	28.0557
Female	No	23	164	54	Above high school	Thailand	Negative	neg	neg	neg	No	No	No	No	No	No	No	No	No	No	No	No	No	No	No	No	No	No	No	No	No	Yes	Yes	Yes	No	No	No	Yes	Customer service representative	20.0773
Female	No	55	156	52	Above high school	Thailand	Negative	neg	neg	neg	No	No	No	No	No	No	No	No	No	No	No	No	No	No	No	No	Yes	No	No	No	No	Yes	Yes	Yes	No	Yes	Yes	Yes	Trading/merchant	21.3675
Male		29	167	65	Primary school	Myanmar	Negative	neg	neg	neg	No	No	No	No	No	No	No	No	No	No	No	No	No	No	No	No	No	No	No	No	No	Yes	No	No	No	No	No	Yes	General laborer/Freelance	23.3067
Male		33	166	70	Above high school	Thailand	Negative	neg	neg	neg	No	No	No	No	No	No	No	No	No	No	No	No	No	No	No	No	No	No	No	No	No	Yes	Yes	Yes	No	No	No	Yes	Customer service representative	25.4028
Female		45	147	45	I never attended school	Myanmar	Negative	neg	neg	neg	No	No	No	No	No	No	No	No	No	No	No	No	No	No	No	No	No	No	No	No	No	Yes	Yes	No	No	No	No	No	Cleaning staff/Housekeeper	20.8247
Male		44	164	67	High school	Thailand	Negative	neg	neg	neg	No	No	No	No	No	No	No	No	No	No	No	Yes	No	No	No	No	No	No	No	No	No	No						Yes	Good/food delivery driver	24.9108
Female	No	55	145	55	Secondary school	Thailand	Negative	neg	neg	neg	Yes	No	No	No	No	No	No	No	No	No	No	No	No	No	No	No	No	No	No	No	No	Yes	Yes	Yes	No	Yes	Yes	Yes	Customer service representative	26.1593
Male		25	170	60	High school	Thailand	Negative	neg	neg	neg	No	No	No	No	No	No	No	No	No	No	No	No	No	No	No	Yes	No	No	No	No	No	Yes	Yes	Yes	Yes	No	No	Yes	Customer service representative	20.7612
Female	No	25	158	55	Primary school	Myanmar	Negative	neg	neg	neg	No	No	No	No	No	No	No	No	No	No	No	No	No	No	No	No	No	No	No	No	No	Yes	Yes	Yes	No	No	No	Yes	Cleaning staff/Housekeeper	22.0317
Female	No	57	150	55	Primary school	Thailand	Negative	neg	neg	neg	No	No	No	No	No	No	No	No	No	No	No	No	No	No	No	No	No	No	No	No	No	Yes	Yes	Yes	No	Yes	Yes	Yes	Customer service representative	24.4444
Male		23	158	162	Primary school	Myanmar	Negative	neg	neg	neg	No	No	No	No	No	No	No	No	No	No	No	No	No	No	No	No	Yes	No	No	No	No	Yes	Yes	No	No	No	No	Yes	Other	64.8934
Male		75	175	64	Secondary school	Thailand	Negative	neg	neg	neg	No	No	No	No	No	No	No	No	No	No	No	No	No	No	No	No	No	No	No	No	No	Yes	Yes	Yes	No	Yes	Yes	Yes	Other	20.898
Female	Yes	22	162	75	I never attended school	Thailand	Negative	neg	neg	neg	Yes	Yes	Yes	Yes	Yes	Yes	Yes	Yes	Yes	Yes	Yes	Yes	Yes	Yes	Yes	Yes	Yes	Yes	Yes	Yes	No	Yes	Yes	Yes	No	No	No	No	Employees of companies/private organization	28.578
Female	No	32	160	59	Secondary school	Thailand	Negative	neg	neg	neg	No	No	No	No	No	No	No	No	No	No	No	No	No	No	No	No	No	No	No	No	No	Yes	Yes	Yes	No	No	No	Yes	Employees of companies/private organization	23.0469
Female	No	29	160	49	Above high school	Thailand	Negative	neg	neg	neg	No	No	No	No	No	No	No	No	No	No	No	No	No	No	No	No	No	No	No	No	No	No						Yes	Other	19.1406
Male		57	155	54	I never attended school	Thailand	Negative	neg	neg	neg	No	No	No	No	No	No	No	No	No	No	No	No	No	No	No	No	Yes	No	No	No	No	Yes	Yes	Yes	No	Yes	No	Yes	Other	22.4766
Male		52	172	55	I never attended school	Myanmar	Negative	neg	neg	neg	No	No	No	No	No	No	No	No	No	No	No	No	No	No	No	No	No	No	No	No	No	Yes	Yes	No	No	Yes	No	No	General laborer/Freelance	18.5911
Female	No	59	158	60	Primary school	Thailand	Negative	neg	neg	neg	No	No	No	No	No	No	No	No	No	No	No	No	No	No	No	No	No	No	No	No	No	Yes	Yes	Yes	No	Yes	Yes	Yes	Customer service representative	24.0346
Female	No	48	160	80	I never attended school	Myanmar	Negative	neg	neg	neg	No	No	No	No	No	No	No	No	No	No	No	No	No	No	No	No	No	No	No	No		Yes	Yes	Yes	No	No	No	Yes	Cleaning staff/Housekeeper	31.25
Female	No	66	150	50	Primary school	Thailand	Negative	neg	neg	neg	No	No	No	No	No	No	No	No	No	No	No	No	No	No	No	No	No	No	No	No	No	Yes	Yes	Yes	No	Yes	Yes	Yes	Customer service representative	22.2222
Female	No	39	153	53	I never attended school	Myanmar	Negative	neg	neg	neg	No	No	No	No	No	No	No	No	No	No	No	No	No	No	No	No	No	No	No	No	No	Yes	Yes	No	Yes	Yes	No	No	General laborer/Freelance	22.6409
Male		59	170	81	Above high school	Thailand	Negative	neg	neg	neg	No	No	No	No	No		No	No	No	No	No	No	No	No	No	No	No	No	No	No	No	Yes	Yes	Yes	No	Yes	Yes	Yes	Public transport driver	28.0277
Female	No	23	168	49	High school	Myanmar	Negative	neg	neg	neg	No	No	No	No	No	No	No	No	No	No	No	Yes	No	No	No	No	No	No	No	No	No	Yes	Yes	Yes	No	No	No	Yes	Customer service representative	17.3611
Female	No	35	156	54	I never attended school	Thailand	Negative	neg	neg	neg	No	No	No	No	No	No	No	No	No	No	No	No	No	No	No	No	No	No	No	No	No	Yes	Yes					No	Employees of companies/private organization	22.1894
Male		33	175	73	Above high school	Thailand	Negative	neg	neg	neg	No	No	No	No	No	No	No	No	No	No	No	No	No	No	No	No	No	No	No	No	No	Yes	Yes	No	No	No	No	Yes	Other	23.8367
Female	No	49	156	68	High school	Thailand	Negative	neg	neg	neg	No	No	No	No	No	No	No	No	No	No	No	No	No	No	No	No	No	No	No	No	No	Yes	Yes	Yes	No	Yes	Yes	Yes	Public transport driver	27.9421
Male		21	160	56	Secondary school	Thailand	Negative	neg	neg	neg	No	No	No	No	No	No	No	No	No	No	No	No	No	No	No	No	No	No	No	No	No	Yes	Yes	Yes	No	No	No	Yes	Other	21.875
Female	No	30	157	53	I never attended school	Myanmar	Negative	neg	neg	neg	No	No	No	No	No	No	No	No	No	No	No	No	No	No	No	No	No	No	No	No	No	Yes	Yes	Yes	No	Yes	No	Yes	General laborer/Freelance	21.5019
Female	No	25	158	50	Primary school	Myanmar	Negative	neg	neg	neg	No	No	No	No	No	No	No	No	No	No	No	Yes	No	No	No	No	No	No	No	No	No	Yes	Yes	Yes	No	No	No	Yes	Customer service representative	20.0288
Female	No	19	156	46	High school	Thailand	Negative	neg	neg	neg	No	No	No	No	No	No	No	No	Yes	No	Yes	Yes	Yes	Yes	Yes	No	Yes	No	No	No	No	Yes	Yes	Yes	No	No	No	Yes	Customer service representative	18.902
Male		39	170	82	Above high school	Thailand	Negative	neg	neg	neg	No	No	No	No	No	No	No	No	No	No	No	No	No	No	No	No	No	No	No	No	No	Yes	Yes	Yes	No	No	No	Yes	Security guard	28.3737
Male		24	170	70	Above high school	Thailand	Negative	neg	neg	neg	No	No	No	No	No	No	No	No	No	No	No	Yes	No	No	No	No	No	No	No	No	No	Yes	Yes	No	No	No	No	Yes	Employees of companies/private organization	24.2215
Female	No	32	165	62	Primary school	Other country	Negative	neg	neg	neg	No	No	No	No	No	No	No	No	No	No	No	No	No	No	No	No	No	No	No	No	No	Yes	Yes	Yes	No	No	No	Yes	Employees of companies/private organization	22.7732
Male		64	165	73	Primary school	Thailand	Negative	neg	neg	neg	No	No	No	No	No	No	No	No	No	No	No	No	No	No	No	No	No	No	No	No	No	Yes	Yes	Yes	Yes	Yes	Yes	Yes	Farmers	26.8136
Male		36	168	69.5	Secondary school	Myanmar	Negative	neg	neg	neg	No	No	No	No	No	No	No	No	No	No	No	No	No	No	No	No	No	No	No	No	No	Yes	Yes	No	No	Yes	No		General laborer/Freelance	24.6244
Male		44	167	72	Above high school	Thailand	Negative	neg	neg	neg	No	No	No	No	No	No	No	No	No	No	No	No	No	No	No	No	No	No	No	No	No	Yes	Yes	Yes	No	No	No	Yes	Customer service representative	25.8166
Male		36	168	52	I never attended school	Myanmar	Negative	neg	neg	neg	No	No	No	No	No	No	No	No	No	No	No	No	No	No	No	No	No	No	No	No	No	Yes	Yes	No	No	Yes	No	No	Other	18.424
Female	No	28	154	46.5	I never attended school	Myanmar	Negative	neg	neg	neg	No	No	No	No	No	No	No	No	No	No	No	No	No	No	No	No	No	No	No	No	No	Yes	Yes	No	No	Yes	No	No	General laborer/Freelance	19.607
Male		40	173	64	Above high school	Thailand	Negative	neg	neg	neg	No	No	No	No	No	No	No	No	No	No	No	No	No	No	No	No	No	No	No	No	Yes	Yes	Yes	Yes	Yes	Yes	No	Yes	Employees of companies/private organization	21.3839
Female	No	29	153	70	Above high school	Thailand	Negative	neg	neg	neg	No	No	No	No	No	No	No	No	No	No	No	No	No	No	No	No	No	No	No	No	No	Yes	Yes	Yes	No	No	No	Yes	Other	29.903
Male		24	158	62.4	I never attended school	Myanmar	Negative	neg	neg	neg	No	No	No	No	No	No	No	No	No	No	No	No	No	No	No	No	No	No	No	No	No	Yes	Yes	No	No	Yes	No	No	General laborer/Freelance	24.996
Female	No	54	160	72	High school	Thailand	Negative	neg	neg	neg	No	No	No	No	No	No	No	No	No	No	No	No	No	No	No	No	No	No	No	No	No	Yes	Yes	Yes	No	No	No	No	Employees of companies/private organization	28.125
Female	No	38	155	50	I never attended school	Myanmar	Negative	neg	neg	neg	No	No	No	No	No	No	No	No	No	No	No	No	No	No	No	No	No	No	No	No	No	Yes	Yes	Yes	No	Yes	No	Yes	Cleaning staff/Housekeeper	20.8117
Male		29	160	67.6	Primary school	Myanmar	Negative	neg	neg	neg	No	No	No	No	No	No	No	No	No	No	No	No	No	No	No	No		No	No	No	No	Yes	Yes	No	No	Yes	No	No	General laborer/Freelance	26.4062
Female	No	33	150	65	High school	Thailand	Negative	neg	neg	neg	No	No	No	No	No	No	No	No	No	No	No	No	No	No	No	No	No	No	No	No	No	Yes	Yes	Yes	No	Yes	Yes	Yes	Other	28.8889
Female	No	48	150	53	Primary school	Myanmar	Negative	neg	neg	neg	No	No	No	No	No	No	No	No	No	No	No	No	No	No	No	No	No	No	No	No	No	Yes	Yes	No	No	Yes	No	No	General laborer/Freelance	23.5556
Male		27	173	91	Above high school	Thailand	Negative	neg	neg	neg	No	No	No	No	No	No	No	No	No	No	No	No	No	No	No	No	No	No	No	No	No	Yes	Yes	Yes	No	No	No	Yes	Customer service representative	30.4053
Male		25	177	65	Above high school	Thailand	Negative	neg	neg	neg	No	No	No	No	No	No	No	No	No	No	No	No	No	No	No	No	No	No	No	No	No	Yes	Yes	Yes	No	Yes	Yes	Yes	Other	20.7476
Male		32	160	50	I never attended school	Myanmar	Negative	neg	neg	neg	No	No	No	No	No	No	No	No	No	No	No	No	No	No	No	No	No	Yes	No	No	No	Yes	Yes	No	No	Yes	Yes	No	General laborer/Freelance	19.5312
Female	No	39	172	55	High school	Thailand	Negative	neg	neg	neg	No	No	No	No	No	No	No	No	No	No	No	No	No	No	No	No	No	No	No	No	No	Yes	Yes	Yes	No	Yes	Yes	Yes	General laborer/Freelance	18.5911
Male		41	160	60	High school	Thailand	Negative	neg	neg	neg	No	No	No	No	No	Yes	No	No	No	No	No	No	No	No	No	No	No	No	No	No	No	Yes	Yes	Yes	No	No	No	Yes	Employees of companies/private organization	23.4375
Female	No	27	157	53.3	I never attended school	Myanmar	Negative	neg	neg	neg	No	No	No	No	No	No	No	No	No	No	No	No	No	No	No	No	No	No	No	No	No	Yes	No	No	No	No	No	No	General laborer/Freelance	21.6236
Male		20	160	52	Primary school	Thailand	Negative	neg	neg	neg	No	No	No	No	No	No	No	No	No	No	No	Yes	No	No	No	No	No	No	No	No	No	Yes	Yes	Yes	No	Yes	No	No	General laborer/Freelance	20.3125
Female	No	46	158	54	Secondary school	Thailand	Negative	neg	neg	neg	No	No	No	No	No	No	No	No	No	No	No	No	No	No	No	No	No	No	No	No	No	Yes	Yes	Yes	No	Yes	Yes	Yes	Customer service representative	21.6311
Female	No	39	155	43	Primary school	Myanmar	Negative	neg	neg	neg	No	No	No	No	No	No	No	No	No	No	No	No	No	No	No	No	No	No	No	No	No	Yes	Yes	No	No	Yes	No	No	General laborer/Freelance	17.898
Female	No	29	158	57	Above high school	Thailand	Negative	neg	neg	neg	No	No	No	No	No	No	No	No	No	No	No	Yes	No	No	No	No	No	No	No	No	No	Yes	Yes	Yes	No	No	No	No	Employees of companies/private organization	22.8329
Female	No	35	155	53	Above high school	Thailand	Negative	neg	neg	neg	No	No	No	No	No	No	No	No	No	No	No	No	No	No	No	No	No	No	No	No	No	Yes	Yes	Yes	No	No	No	Yes	Employees of companies/private organization	22.0604
Male		37	170	55	High school	Thailand	Negative	neg	neg	neg	No	No	No	No	No	Yes	No	No	No	No	No	No	No	No	No	No	No	No	No	No	No	Yes	Yes	No	No	No	No	Yes	Employees of companies/private organization	19.0311
Female	No	41	164	85	Above high school	Thailand	Negative	neg	neg	neg	No	Yes	No	No	No	No	No	No	No	Yes	No	No	No	No	No	No	No	No	No	No	No	Yes	Yes	Yes	No	Yes	Yes	Yes	Other	31.6032
Female		29	150	52	I never attended school	Myanmar	Negative	neg	neg	neg	No	No	No	No	No	No	No	No	No	No	No	No	No	No	No	No	No	No	No	No	No	Yes	Yes	Yes	No	Yes	No	Yes	Cleaning staff/Housekeeper	23.1111
Male		48	165	66	High school	Thailand	Negative	neg	neg	neg	Yes	No	No	No	No	No	No	No	No	No	No	No	No	No	No	No	No	No	No	No	No	Yes	Yes	Yes	No	Yes	No	Yes	Customer service representative	24.2424
Female	No	41	158	63	Above high school	Thailand	Negative	neg	neg	neg	No	No	No	No	No	No	No	No	No	No	No	No	No	No	No	No	No	No	No	No	No	Yes	Yes	Yes	No	Yes	No	Yes	Employees of companies/private organization	25.2363
Male		30	155	47	I never attended school	Thailand	Negative	neg	neg	neg	No	No	No	No	No	No	No	No	No	No	No	No	No	No	No	No	No	No	No	No	No	Yes	Yes	No	No	Yes	No	No	General laborer/Freelance	19.563
Male		42	163	83	High school	Thailand	Negative	neg	neg	neg	No	No	No	No	No	No	No	No	No	No	No	No	No	No	No	No	No	No	No	No	No	Yes	Yes	Yes	No	No	No	Yes	Customer service representative	31.2394
Male		27	170	70	High school	Thailand	Negative	neg	neg	neg	No	No	No	No	No	No	No	No	No	No	No	Yes	No	No	No	No	No	No	No	No	No	Yes	Yes	Yes	No	No	No	Yes	Customer service representative	24.2215
Male		25	167	53	Secondary school	Thailand	Negative	neg	neg	neg	No	No	No	No	No	No	No	No	No	No	No	Yes	No	No	No	No	No	No	No	No	No	Yes	Yes	Yes	No	No	No	Yes	Employees of companies/private organization	19.0039
Female	No	24	150	43	I never attended school	Myanmar	Negative	neg	neg	neg	No	No	No	No	No	No	No	No	No	No	No	No	No	No	No	No	No	No	No	No	No	Yes	Yes	No	No	Yes	No	No	General laborer/Freelance	19.1111
Male		24	159	54	I never attended school	Myanmar	Negative	neg	neg	neg	No	No	No	No	No	No	No	No	No	No	No	Yes	No	No	No	No	No	No	No	No	No	Yes	Yes	No	No	Yes	No	No	General laborer/Freelance	21.3599
Female	No	27	150	57	Primary school	Myanmar	Negative	neg	neg	neg	No	No	No	No	No	No	No	No	No	No	No	No	No	No	No	No	No	No	No	No	No	Yes	Yes	Yes	No	No	No	Yes	Cleaning staff/Housekeeper	25.3333
Male		26	172	68	Above high school	Thailand	Negative	neg	neg	neg	No	No	No	No	No	No	No	No	No	No	No	No	No	No	No	No	No	No	No	No	No	Yes	Yes	Yes	No	No	No	Yes	Employees of companies/private organization	22.9854
Female	No	46	150	58	Secondary school	Thailand	Negative	neg	neg	neg	No	No	No	No	No	No	No	No	No	No	No	No	No	No	No	No	No	No	No	No	No	Yes	Yes	Yes	No	Yes	Yes	Yes	Other	25.7778
Female	No	34	165	69	Primary school	Myanmar	Negative	neg	neg	neg	No	No	No	No	No	No	No	No	No	No	No	Yes	No	No	No	No	No	No	No	No	No	Yes	Yes	No	No	Yes	Yes	Yes	General laborer/Freelance	25.3444
Male		39	168	48	High school	Thailand	Negative	neg	neg	neg	No	No	No	No	No	No	No	No	No	No	No	No	No	No	No	No	No	No	No	No	No	Yes	Yes	Yes	No	Yes	No	Yes	Customer service representative	17.0068
Female	No	44	150	57	I never attended school	Myanmar	Negative	neg	neg	neg	Yes	No	No	No	No	No	No	No	No	No	No	No	No	No	No	No	No	No	No	No	No	Yes	Yes	No	No	Yes	No	Yes	General laborer/Freelance	25.3333
Female	No	56	158	70	Above high school	Thailand	Negative	neg	neg	neg	No	No	No	No	No	No	No	No	No	No	No	No	No	No	No	No	No	No	No	No	No	Yes	Yes	Yes	No	No	No	No	Customer service representative	28.0404
Male		33	168	56	I never attended school	Myanmar	Negative	neg	neg	neg		No	No	No	No	No	No	No	No	No	No	No	No	No	No	No	No	No	No	No	No	Yes	No	No	No	No	No	No	General laborer/Freelance	19.8413
Female	No	85	145	36	Primary school	Thailand	Negative	neg	neg	neg	Yes	No	No	No	No	No	No	No	No	No	No	No	No	No	No	No	No	No	No	No	No	Yes	Yes	Yes	No	Yes	No	Yes	Customer service representative	17.1225
Male		30	168	53	I never attended school	Myanmar	Negative	neg	neg	neg	No	No	No	No	No	No	No	No	No	Yes	Yes	Yes	No	Yes	No	No	Yes	No	No	No	No	Yes	Yes	No	No	Yes	No	Yes	General laborer/Freelance	18.7783
Female	No	37	156	80	High school	Thailand	Negative	neg	neg	neg	Yes	No	No	No	No	No	No	No	No	No	No	No	No	No	No	No	No	No	No	No	No	Yes	Yes	Yes	No	No	Yes	Yes	Other	32.8731
Female	No	29	151	83	I never attended school	Myanmar	Negative	neg	neg	neg	No	No	No	No	No	No	No	No	No	No	No	No	No	No	No	No	No	No	No	No	No	Yes	Yes	No	No	Yes	No	Yes	General laborer/Freelance	36.4019
Female	No	44	160	61	Secondary school	Thailand	Negative	neg	neg	neg	No	No	No	No	No	No	No	No	No	No	No	No	No	No	No	No	No	No	No	No	No	Yes	Yes	Yes	Yes	Yes	Yes	Yes	Customer service representative	23.8281
Female	No	26	158	45	Above high school	Thailand	Negative	neg	neg	neg	No	No	No	No	No	No	No	No	No	No	No	No	No	No	No	No	No	No	No	No	No	Yes	Yes	Yes	No			Yes	Other	18.026
Female	No	27	162	56	Above high school	Thailand	Negative	neg	neg	neg	No	No	No	No	No	No	No	No	No	No	No	No	No	No	No	No	No	No	No	No	No	Yes	Yes	Yes	No	No	No	No	Customer service representative	21.3382
Male		38	170	74	I never attended school	Myanmar	Negative	neg	neg	neg	No	No	No	No	No	No	No	No	No	No	No	No	No	No	No	No	No	No	No	No	No	Yes	Yes	No	No	Yes	No	Yes	General laborer/Freelance	25.6055
Male		29	150	43	High school	Myanmar	Negative	neg	neg	neg	No	No	No	No	No	No	No	No	No	No	No	No	No	No	No	No	No	No	No	No	No	Yes	Yes	Yes	No	No	No	Yes	Customer service representative	19.1111
Female	No	34	158	83	Above high school	Thailand	Negative	neg	neg	neg	No	No	No	No	No	No	No	No	No	No	No	No	No	Yes	No	Yes	No	No	No	No	No	Yes	Yes	Yes	No	No	No	No	Employees of companies/private organization	33.2479
Male		24	163	60	I never attended school	Myanmar	Negative	neg	neg	neg		No	No	No	No	No	No	No	No	No	No	No	No	No	No	No	No	No	No	No	No	Yes	Yes	No	No	Yes	No	No	General laborer/Freelance	22.5827
Male		28	163	55	I never attended school	Thailand	Negative	neg	neg	neg	No	No	No	No	No	No	No	No	No	No	No	No	No	No	No	No	No	No	No	No	No	Yes	Yes	No	No	Yes	No	No	General laborer/Freelance	20.7008
Female	No	27	158	58	High school	Thailand	Negative	neg	neg	neg	No	No	No	No	No	No	No	No	No	No	No	No	No	No	No	No	No	No	No	No	No	Yes	Yes	Yes	No	No	No	Yes	Customer service representative	23.2335
Female	No	44	163	90	I never attended school	Myanmar	Negative	neg	neg	neg	No	No	No	No	No	No	No	No	No	No	No	No	No	No	No	No	Yes	Yes	No	No	No	Yes	Yes	No				Yes	General laborer/Freelance	33.8741
Female	No	35	163	86	Above high school	Thailand	Negative	neg	neg	neg	No	No	No	No	No	No	No	No	No	No	No	No	No	No	No	No	No	No	No	No	No	Yes	Yes	Yes	No	Yes	No	Yes	Other	32.3685
Female	No	20	152	53.3	I never attended school	Myanmar	Negative	neg	neg	neg	No	No	No	No	No	No	No	No	No	No	No	No	No	No	No	No	No	No	No	No	No	Yes	Yes	No	No	Yes	No	No	General laborer/Freelance	23.0696
Male		43	162	65	Primary school	Thailand	Negative	neg	neg	neg	No	No	No	No	No	No	No	No	No	No	No	No	No	No	No	No	No	No	No	No	No	Yes	Yes	No	No	Yes	No	Yes	Other	24.7676
Male		58	172	75	High school	Thailand	Negative	neg	neg	neg	Yes	No	No	No	No	No	No	No	No	No	No	No	No	No	No	No	Yes	No	No	No	No	Yes	Yes	Yes	No	Yes	Yes	Yes	Public transport driver	25.3515
Female	No	41	154	52	Above high school	Thailand	Negative	neg	neg	neg	No	No	No	No	No	No	No	No	No	No	No	No	No	No	No	No	No	No	No	No	No	Yes	Yes	Yes	No	No	No	Yes	Employees of companies/private organization	21.9261
Female	No	37	150	49	I never attended school	Myanmar	Negative	neg	neg	neg	No	No	No	No	No	No	No	No	No	No	No	No	No	No	No	No	No	No	No	No	No	Yes	Yes	Yes	No	No	No	Yes	Customer service representative	21.7778
Male		39	168	65	Above high school	Thailand	Negative	neg	neg	neg	No	No	No	No	No	No	No	No	No	No	No	No	No	No	No	No	Yes	No	No	No	No	Yes	Yes	Yes	No	Yes	Yes	Yes	Other	23.03
Male		63	162	64	Primary school	Thailand	Negative	neg	neg	neg	Yes	No	No	No	No	No	No	No	No	No	No	No	No	No	No	No	No	No	No	No	No	Yes	Yes	Yes	No	Yes	Yes	Yes	Public transport driver	24.3865
Female	No	29	152	60	Secondary school	Thailand	Negative	neg	neg	neg	No	No	No	No	No	No	No	No	No	No	No	No	No	No	No	No	Yes	No	No	No	No	Yes	Yes	Yes	No	No	No	Yes	Customer service representative	25.9695
Male		31	174	66	Above high school	Thailand	Negative	neg	neg	neg	No	No	No	No	No	No	No	No	No	No	No	Yes	No	No	Yes	No	Yes	No	No	No	No	Yes	Yes	No	No	No	No	Yes	Employees of companies/private organization	21.7994
Male		58	171	58	Secondary school	Thailand	Negative	neg	neg	neg	Yes	No	No	No	No	No	No	Yes	No	No	No	No	No	No	No	No	No	No	No	No	No	Yes	Yes	Yes	No	Yes	No	No	Civil servants	19.8352
Male		22	171	76	Above high school	Thailand	Negative	neg	neg	neg	No	No	No	No	No	No	No	No	No	No	No	No	No	No	No	No	No	No	No	No	No	Yes	Yes	Yes	No	Yes	Yes	No	Other	25.9909
Male		37	174	63	I never attended school	Myanmar	Negative	neg	neg	neg	No	No	No	No	No	No	No	No	No	No	No	No	No	No	No	No	No	No	No	No	No	Yes	Yes	No	No	Yes	No	No	General laborer/Freelance	20.8086
Female	No	22	145	35	High school	Thailand	Negative	neg	neg	neg	No	No	No	No	No	No	Yes	No	No	No	No	No	No	No	No	Yes	No	No	No	No	No	Yes	Yes	Yes	No	No	No	Yes	Customer service representative	16.6468
Male		40	178	81	Secondary school	Thailand	Negative	neg	neg	neg	No	No	No	No	No	No	No	No	No	No	No	No	No	No	No	No	No	No	No	No	No	Yes	Yes	Yes	No	Yes	Yes	Yes	Other	25.565
Female	No	33	149	49	Above high school	Thailand	Negative	neg	neg	neg	No	No	No	No	No	No	No	No	No	No	No	No	No	No	No	No	No	No	No	No	No	Yes	Yes	No	No	No	No	Yes	Employees of companies/private organization	22.0711
Female	No	39	156	66	I never attended school	Myanmar	Negative	neg	neg	neg	No	No	No	No	No	Yes	No	No	No	No	No	No	No	No	No	No	No		No	No	No	Yes	Yes	Yes	No	No	No	Yes	Cleaning staff/Housekeeper	27.1203
Female	No	30	155	53	High school	Thailand	Negative	neg	neg	neg	No	No	No	No	No	No	No	No	No	No	No	No	No	No	No	No	No	No	No	No	No	Yes	Yes	Yes	No	No	No	Yes	Customer service representative	22.0604
Female	No	28	150	45	I never attended school	Myanmar	Negative	neg	neg	neg	No	No	No	No	No	No	No	No	No	No	No	No	No	No	No	No	No	No	No	No	No	Yes	Yes	No	No	Yes	No	Yes	General laborer/Freelance	20
Female	No	53	160	66	High school	Thailand	Negative	neg	neg	neg	No	No	No	No	No	No	No	No	No	No	No	No	No	No	No	No	No	No	No	No	No	Yes	Yes	Yes	No	Yes	Yes	Yes	Customer service representative	25.7812
Male		20	183	82	Primary school	Thailand	Negative	neg	neg	neg	No	No	No	No	No	No	No	No	Yes	Yes	No	No	Yes	Yes	Yes	Yes	No	No	No	No	No	Yes	Yes	Yes	No	No	No	Yes	Other	24.4857
Female	No	53		58	Primary school	Thailand	Negative	neg	neg	neg	No	No	No	No	No	No	No	No	No	No	No	No	No	No	No	No	No	No	No	No	No	Yes	Yes	Yes	No	Yes	Yes	Yes	Customer service representative
Male		48	172	70	Primary school	Thailand	Negative	neg	neg	neg	Yes	No	No	No	No	No	No	No	No	Yes	No	Yes	No	Yes	No	No	No	No	No	No	No	Yes	Yes	Yes	No	Yes	Yes	Yes	Public transport driver	23.6614
Male		53	170	60		Myanmar	Negative	neg	neg	neg	No	No	No	No	No	No	No	No	No	No	No	No	No	No	No	No	No	No	No	No	No	Yes	Yes	No	No	Yes	No	No	General laborer/Freelance	20.7612
Male		26	186	76	Above high school	Other country	Negative	neg	neg	neg	No	No	No	No	No	No	No	No	No	No	No	No	No	No	No	No	No	No	No	No	No	No						Yes	Employees of companies/private organization	21.9679
Male		22	175	70	Primary school	Myanmar	Negative	neg	neg	neg	No	No	No	No	No	No	No	No	No	No	No	No	No	No	No	No	No	No	No	No	No	Yes	Yes	No	No	No	No	Yes	Good/food delivery driver	22.8571
Female	No	26	150	70	High school	Thailand	Negative	neg	neg	neg	No	No	No	No	No	No	No	No	No	No	No	No	No	No	No	No	No	No	No	No	No	Yes	Yes	Yes	No	No	No	Yes	Customer service representative	31.1111
Male		24	180	68	Above high school	Thailand	Negative	neg	neg	neg	No	No	No	No	No	No	No	No	No	No	No	No	No	No	No	No	No	No	No	No	No	No						Yes	Students	20.9877
Female		63	152	66	Primary school	Thailand	Negative	neg	neg	neg	No	No	No	No	No	No	No	No	Yes	Yes	No	Yes	No	No	No	No	Yes	Yes	No	No	No	Yes	Yes	Yes	Yes	Yes	Yes	Yes	Public transport driver	28.5665
Female	No	26	163	45	Secondary school	Thailand	Negative	neg	neg	neg	No	No	No	No	No	No	No	No	No	No	No	No	No	No	No	No	No	No	No	No	No	Yes	Yes	Yes	No	Yes	No	Yes	Customer service representative	16.937
Female	No	28	150	64	I never attended school	Myanmar	Negative	neg	neg	neg	No	No	No	No	No	No	No	No	No	No	No	No	No	No	No	No	No	No	No	No	No	Yes	Yes	Yes	No	Yes	Yes	Yes	Customer service representative	28.4444
Female	No	26	160	50	Above high school	Thailand	Negative	neg	neg	neg	No	No	No	No	No	No	No	No	No	No	No	No	No	No	No	No	No	No	No	No	No	Yes	Yes	No	No	No	No	Yes	General laborer/Freelance	19.5312
Male		30	175	65	Above high school	Thailand	Negative	neg	neg	neg	No	No	No	No	No	No	Yes	Yes	No	No	No	No	No	No	No	No	No	No	No	No	No	Yes	Yes	Yes	No	No	No	No	General laborer/Freelance	21.2245
Female	No	40	160	48	High school	Thailand	Negative	neg	neg	neg	No	No	No	No	No	No	No	No	No	No	No	No	No	No	No	No	No	No	No	No	No	Yes	Yes	Yes	Yes	Yes	Yes	Yes	Customer service representative	18.75
Male		20	163	52	High school	Thailand	Negative	neg	neg	neg	No	No	No	No	No	No	No	No	No	No	No	Yes	No	No	No	Yes	Yes	Yes	Yes	No	No	Yes	Yes	No	No	Yes	Yes	Yes	Other	19.5717
Female	No	24	160	45	Secondary school	Thailand	Negative	neg	neg	neg	No	No	No	No	No	No	No	No	No	No	No	No	No	No	No	No	No	No	No	No	No	No						No	Other	17.5781
Female	No	33	153	50	Above high school	Thailand	Negative	neg	neg	neg	No	No	No	No	No	No	No	No	No	No	No	No	No	No	No	No	No	No	No	No	No	Yes	Yes	Yes	No	No	No	Yes	Customer service representative	21.3593
Male		32	167	60	High school	Thailand	Negative	neg	neg	neg	No	No	No	No	No	No	No	No	No	No	No	No	No	No	No	No	No	No	No	No	No	Yes	Yes	Yes	No	Yes	Yes	Yes	Employees of companies/private organization	21.5139
Female	No	43	160	67	Above high school	Thailand	Negative	neg	neg	neg	No	No	No	No	No	No	No	No	No	No	No	No	No	No	No	No	No	No	No	No	No	Yes	Yes	Yes	No	No	No	No	Employees of companies/private organization	26.1719
Female	No	40	161	61	Above high school	Thailand	Negative	neg	neg	neg	No	No	No	No	No	No	No	No	No	No	No	No	No	No	No	No	No	No	No	No	No	Yes	Yes	Yes	No	No	No	Yes	Customer service representative	23.533
Male		22	175	69	High school	Thailand	Negative	neg	neg	neg	No	No	No	No	No	No	No	No	No	No	No	No	No	No	No	No	No	No	No	No	No	Yes	Yes	No	No	Yes	No	Yes	Customer service representative	22.5306
Female	No	32	162	53	Above high school	Thailand	Negative	neg	neg	neg	No	No	No	No	No	No	No	No	No	No	No	Yes	No	Yes	No	Yes	No	No	No	No	No	Yes	Yes	Yes	No	No	No	No	Other	20.1951
Male		50	162	75	I never attended school	Myanmar	Negative	neg	neg	neg	No	No	No	No	No	No	No	No	No	No	No	No	No	No	No	No	No	No	No	No	No	Yes	Yes	No	No	Yes	Yes	Yes	General laborer/Freelance	28.578
Male		28	178	70	Above high school	Thailand	Negative	neg	neg	neg	No	No	No	No	No	No	No	No	No	No	No	No	No	No	No	No	No	No	No	No	No	Yes	Yes	Yes	No	Yes	Yes	Yes	Other	22.0932
Male		34	165	55	I never attended school	Myanmar	Negative	neg	neg	neg	No	No	No	No	No	No	No	No	No	No	No	Yes	No	No	No	No	No	No	No	No	No	Yes	Yes	No	No	Yes	No	No	General laborer/Freelance	20.202
Female	No	26	152	59.5	I never attended school	Myanmar	Negative	neg	neg	neg	No	No	No	No	No	No	No	No	No	No	No	No	No	No	No	No	No	No	No	No	No	Yes	No	No	No	No	No	No	General laborer/Freelance	25.7531
Female	No	65	156	65	Above high school	Thailand	Negative	neg	neg	neg	Yes	No	No	No	No	No	No	No	No	No	No	No	Yes	No	No	No	No	No	No	No	No	Yes	No	No	Yes	No	Yes	Yes	Trading/merchant	26.7094
Female	No	55	147	55	Primary school	Thailand	Negative	neg	neg	neg	No	No	No	No	No	No	No	No	No	No	No	No	No	No	No	No	No	No	No	No	No	Yes	Yes	Yes	No	Yes	Yes	Yes	Customer service representative	25.4524
Female	No	42	150	68	High school	Thailand	Negative	neg	neg	neg	No	No	No	No	No	No	No	No	No	No	No	Yes	No	Yes	No	No	No	No	No	No	No	Yes	Yes	Yes	No	Yes	Yes	Yes	Customer service representative	30.2222
Male		39	184	90	Secondary school	Thailand	Negative	neg	neg	neg	No	No	No	No	No	No	No	No	No	No	No	No	No	No	No	No	No	No	No	No	No	Yes	Yes	Yes	No	Yes	Yes	Yes	Other	26.5832
Female	No	28	155	65	Above high school	Thailand	Negative	neg	neg	neg	Yes	No	No	No	No	No	No	Yes	No	No	No	No	No	No	No	No	No	No	No	No	No	No						Yes	General laborer/Freelance	27.0552
Male		31		56	Primary school	Myanmar	Negative	neg	neg	neg	No	No	No	No	No	No	No	No	No	No	No	No	No	No	No	No	No	No	No	No	No	Yes	Yes	No	No	Yes	No	No	General laborer/Freelance
Male		41	155	60	I never attended school	Myanmar	Negative	neg	neg	neg	No	No	No	No	No	No	No	No	No	No	No	No	No	No	No	No	No	No	No	No	No	Yes	Yes	No	No	Yes	No	No	General laborer/Freelance	24.974
Female	No	32	165	57	Above high school	Thailand	Negative	neg	neg	neg	No	No	No	No	No	No	No	No	No	No	No	No	No	No	No	No	No	No	No	No	No	Yes	Yes	Yes	No	No	No	Yes	Medical personnel	20.9366
Male		27	170	78	Above high school	Thailand	Negative	neg	neg	neg	No	No	No	No	No	No	No	No	No	No	No	No	No	No	No	No	No	No	No	No	No	Yes	Yes	No	No	No	No	No	Employees of companies/private organization	26.9896
Female	No	29	162	74	Above high school	Thailand	Negative	neg	neg	neg	No	No	No	No	No	No	No	No	No	No	No	Yes	No	No	No	No	No	No	No	No	No	Yes	Yes	Yes	No	No	No	No	Customer service representative	28.1969
Female	No	52	155	54	High school	Thailand	Negative	neg	neg	neg	Yes	No	No	No	No	No	No	No	No	No	No	No	No	No	No	No	No	No	No	No	No	Yes	Yes	Yes	No	Yes	No	Yes	Customer service representative	22.4766
Female	No	35	150	52	Primary school	Thailand	Negative	neg	neg	neg	No	No	No	No	No	No	No	No	No	No	No	No	Yes	No	No	No	No	No	No	No	No	Yes	Yes	Yes	No	No	Yes	Yes	Other	23.1111
Female	No	39		56	I never attended school	Myanmar	Negative	neg	neg	neg	No	No	No	No	No	No	No	No	No	No	No	No	No	No	No	No	No	No	No	No	No	Yes	Yes	No	No	Yes	No	No	General laborer/Freelance
Male		43	170	74	I never attended school	Myanmar	Negative	neg	neg	neg	No	No	No	No	No	No	No	No	No	No	No	No	No	No	No	No	No	No	No	No	No	Yes	Yes	Yes	No	No	No	Yes	Cleaning staff/Housekeeper	25.6055
Male		21	169	59	Secondary school	Thailand	Negative	neg	neg	neg	No	No	No	No	No	No	No	No	No	No	No	No	No	No	No	No	No	No	No	No	No	Yes	Yes	Yes	No	No	Yes	Yes	General laborer/Freelance	20.6575
Male		29	170	70	Above high school	Thailand	Negative	neg	neg	neg	No	No	No	No	No	No	No	No	No	No	Yes	No	No	Yes	No	No	Yes	No	No	No	No	Yes	Yes	Yes	No	No	No	Yes	Employees of companies/private organization	24.2215
Male		47	170	83	Above high school	Thailand	Negative	neg	neg	neg	Yes	Yes	No	No	No	No	No	No	No	No	No	Yes	No	Yes	Yes	Yes	Yes	No	No	Yes	No	Yes	Yes	Yes	No	No	No	Yes	Employees of companies/private organization	28.7197
Female	No	36	158	64	Above high school	Thailand	Negative	neg	neg	neg	No	No	No	No	No	No	No	No	No	No	No	No	No	No	No	No	No	No	No	No	No	Yes	Yes	Yes	No	No	No	Yes	Customer service representative	25.6369
Female	No	29	152	60	I never attended school	Myanmar	Negative	neg	neg	neg	No	No	No	No	No	No	No	No	No	No	No	No	No	No	No	No	No	No	No	No	No	Yes	Yes	Yes	No	No	Yes	Yes	General laborer/Freelance	25.9695
Male		49	160	51	I never attended school	Myanmar	Negative	neg	neg	neg	No	No	No	No	No	No	No	No	No	No	No	No	No	No	No	No	No	No	No	No	No	Yes	Yes	Yes	No	Yes	No	Yes	Customer service representative	19.9219
Male		24	171	54	I never attended school	Myanmar	Negative	neg	neg	neg	No	No	No	No	No	No	No	No	No	No	No	No	No	No	No	No	No	No	No	No	No	Yes	Yes	No	No	Yes	No	No	General laborer/Freelance	18.4672
Female	No	29	154	73	High school	Thailand	Negative	neg	neg	neg	No	No	No	No	No	No	No	No	No	No	No	Yes	No	No	No	No	No	No	No	No	No	Yes	Yes	Yes	No	No	No	Yes	Employees of companies/private organization	30.7809
Female	No	33	170	85	I never attended school	Myanmar	Negative	neg	neg	neg	No	No	No	No	No	No	No	No	No	No	No	No	No	No	No	No	No	No	No	No	No	Yes	Yes	Yes	No	No	No	Yes	Cleaning staff/Housekeeper	29.4118
Male		59	165	74	Primary school	Thailand	Negative	neg	neg	neg	No	No	No	No	No	No	No	No	No	No	No	No	No	No	No	No	No	Yes	No	No	No	Yes	Yes	Yes	No	Yes	No	Yes	Civil servants	27.1809
Female	No	39	155	52	Above high school	Thailand	Negative	neg	neg	neg	No	No	No	No	No	No	No	No	No	No	No	No	No	No	No	No	No	No	No	No	No	Yes	Yes	Yes	No	Yes	Yes	Yes	General laborer/Freelance	21.6441
Male		29	170	85	High school	Thailand	Negative	neg	neg	neg	No	No	No	No	No	No	No	No	No	No	No	No	No	No	No	No	No	No	No	No	No	Yes	Yes	Yes	No	Yes	No	No	Security guard	29.4118
Male		27	160	59	I never attended school	Myanmar	Negative	neg	neg	neg	No	No	No	No	No	No	No	No	No	No	No	No	No	No	No	No	No	No	No	No	No	Yes	Yes	No	No	Yes	No	No	General laborer/Freelance	23.0469
Female	No	47	155	75	Primary school	Thailand	Negative	neg	neg	neg	No	No	No	No	No	No	No	No	No	No	No	No	No	No	No	No	No	No	No	No	No	Yes	Yes	Yes	No	Yes	Yes	Yes	Other	31.2175
Female	No	37	155	67	I never attended school	Myanmar	Negative	neg	neg	neg	No	No	No	No	No	No	No	No	No	No	No	No	No	No	No	No	No	No	No	No	No	Yes	Yes	No	No	Yes	No	Yes	Other	27.8876
Female	No	22	163	54	Secondary school	Thailand	Negative	neg	neg	neg	No	No	No	No	No	No	No	No	No	No	No	No	No	No	No	No	No	No	No	No	No	Yes	Yes	Yes	No	No	No	Yes	Customer service representative	20.3244
Male		34	155	54.5	I never attended school	Myanmar	Negative	neg	neg	neg	No	No	No	No	No	No	No	No	Yes	Yes	Yes	Yes	No	No	No	No	No	No	No	No	No	Yes	Yes	No	No	Yes	Yes	Yes	General laborer/Freelance	22.6847
Male		40	178	88	High school	Thailand	Negative	neg	neg	neg	No	No	No	No	No	No	No	No	No	No	No	No	No	No	No	No	No	No	No	No	No	Yes	Yes	Yes	No	No	No	Yes	Customer service representative	27.7743
Female	No	37	145	56	I never attended school	Myanmar	Negative	neg	neg	neg	Yes	No	No	No	No	No	No	No	Yes	No	No		No	No	No	No	No	No	No	No	No	Yes	Yes	No	No	Yes	No	Yes	General laborer/Freelance	26.635
Male		34	168	75	Secondary school	Thailand	Negative	neg	neg	neg	No	No	No	No	No	No	No	No	No	No	No	No	No	No	No	No	No	No	No	No	Yes	Yes	Yes	Yes	No	Yes	Yes	Yes	Other	26.5731
Male		56	168	85	I never attended school	Myanmar	Negative	neg	neg	neg	Yes	No	No	No	No	No	No	No	No	No	No	No	No	No	No	No	No	No	No	No	Yes	Yes	Yes	No	No	Yes	Yes	Yes	Other	30.1162
Male		23	165	57	I never attended school	Myanmar	Negative	neg	neg	neg	No	No	No	No	No	No	No	No	No	No	No	No	No	No	No	No	No	No	No	No	No	Yes	Yes	No	No	Yes	No	No	General laborer/Freelance	20.9366
Female	No	60	153	58	Secondary school	Thailand	Negative	neg	neg	neg	No	No	No	No	No	No	No	No	No	No	No	No	No	No	No	No	No	No	No	No	No	Yes	Yes	Yes	No	No	No	No	Employees of companies/private organization	24.7768
Female	Yes	29	154	62	High school	Thailand	Negative	neg	neg	neg	No	No	No	No	No	No	No	No	No	No	No	No	No	No	No	No	No	No	No	No	Yes	Yes	Yes	Yes	No	No	No	Yes	Employees of companies/private organization	26.1427
Male		38	175	72	Above high school	Thailand	Negative	neg	neg	neg	No	No	No	No	No	No	No	No	No	No	No	No	No	No	No	No	No	No	No	No	No	Yes	Yes	Yes	No	Yes	No	Yes	Other	23.5102
Female	No	25	140	52	I never attended school	Myanmar	Negative	neg	neg	neg	No	No	No	No	No	No	No	No	No	No	No	No	No	No	No	No	No	No	No	No	No	Yes	Yes	No	No	Yes	No	Yes	General laborer/Freelance	26.5306
Female	No	27	165	66	Above high school	Thailand	Negative	neg	neg	neg	No	No	No	No	No	No	No	No	No	No	No	No	No	No	No	No	No	No	No	No	No	Yes	Yes	Yes	No	No	No	Yes	Customer service representative	24.2424
Male		27	163	73	Secondary school	Myanmar	Negative	neg	neg	neg	No	No	No	No	No	No	No	No	No	No	No	No	No	No	No	No	No	No	No	No	No	Yes	Yes	No	No	Yes	No	No	General laborer/Freelance	27.4756
Female	No	32	153	45	High school	Thailand	Negative	neg	neg	neg	No	No	No	No	No	No	No	No	No	No	No	No	No	No	No	No	No	No	No	No	No	Yes	Yes	Yes	No	No	No	Yes	Employees of companies/private organization	19.2234
Male		36	168	57	Above high school	Thailand	Negative	neg	neg	neg	No	No	No	No	No	No	Yes	Yes	No	No	No	Yes	No	No	No	No	No	No	No	No	No	Yes	Yes	No	No	No	No	Yes	Employees of companies/private organization	20.1956
Female	No	35	150	50	Primary school	Thailand	Negative	neg	neg	neg	No	No	No	No	No	No	No	No	No	No	No	No	No	No	No	No	No	No	No	No	No	Yes	Yes	Yes	No	No	No	Yes	Customer service representative	22.2222
Female	No	59	160	56	Primary school	Thailand	Negative	neg	neg	neg	Yes	No	No	No	No	No	No	No	No	No	No	No	No	No	No	No	No	No	No	No	No	Yes	Yes	Yes	No	Yes	Yes	Yes	Trading/merchant	21.875
Female	No	23	145	43	I never attended school	Myanmar	Negative	neg	neg	neg	No	No	No	No	No	No	No	No	No	No	No	No	No	No	No	No	No	No	No	No	No	Yes	Yes	Yes	No	No	Yes	Yes	General laborer/Freelance	20.4518
Female	No	42	159	85	I never attended school	Myanmar	Negative	neg	neg	neg	No	No	No	No	No	No	No	No	No	No	No	No	No	No	No	No	No	No	No	No	No	Yes	Yes	No	No	Yes	No	Yes	General laborer/Freelance	33.6221
Male		51	165	60	I never attended school	Thailand	Negative	neg	neg	neg	No	No	No	No	No	No	No	No	No	No	No	Yes	No	No	No	No	No	No	No	No	No	Yes	Yes	Yes	No	Yes	Yes	Yes	Other	22.0386
Female	No	26	168	58	Secondary school	Thailand	Negative	neg	neg	neg	No	No	No	No	No	No	No	No	No	No	No	No	No	No	No	No	No	No	No	No	No	Yes	Yes	Yes	No	Yes	No	Yes	Employees of companies/private organization	20.5499
Male		54	174	80	Above high school	Thailand	Negative	neg	neg	neg	Yes	No	No	No	No	No	No	No	No	No	No	No	No	No	No	No	No	No	No	No	No	Yes	Yes	Yes	No	Yes	Yes	Yes	Students	26.4236
Male		27	163	57.6	I never attended school	Myanmar	Negative	neg	neg	neg	No	No	No	No	No	No	No	No	No	No	No	No	No	No	No	No	No	No	No	No	No	Yes	Yes	No	No	Yes	No	No	General laborer/Freelance	21.6794
Male		37	175	71	Above high school	Thailand	Negative	neg	neg	neg	No	No	No	No	No	No	No	No	No	No	No	No	No	No	No	No	No	No	No	No	No	Yes	Yes	No	No	Yes	No	Yes	Employees of companies/private organization	23.1837
Male		41	185	90	Above high school	Thailand	Negative	neg	neg	neg	No	No	No	No	No	No	No	No	No	No	No	No	No	No	No	No	No	No	No	No	No	No						Yes	Public transport driver	26.2966
Female	No	80	151	65	Primary school	Thailand	Negative	neg	neg	neg	Yes	No	No	No	No	No	No	No	No	No	No	Yes	No	No	Yes	No	No	Yes	Yes	No	No	Yes	Yes	Yes	No	Yes	Yes	Yes	Public transport driver	28.5075
Female	No	23	158	48	High school	Thailand	Negative	neg	neg	neg	No	No	No	No	No	No	No	No	No	No	No	No	No	No	No	No	No	No	No	No	No	Yes	Yes	Yes	No	No	No	Yes	Customer service representative	19.2277
Female	No	29	156	61	High school	Thailand	Negative	neg	neg	neg	No	No	No	No	No	No	No	No	No	No	No	Yes	No	No	No	No	Yes	No	No	No	No	Yes	Yes	Yes	Yes	No	No	Yes	Other	25.0657
Female	No	27	165	74	High school	Thailand	Negative	neg	neg	neg	No	No	No	No	No	No	No	No	No	No	No	No	No	No	No	No	No	No	No	No	No	Yes	Yes	Yes	No	Yes	Yes	Yes	Employees of companies/private organization	27.1809
Female		25	153	49	Primary school	Myanmar	Negative	neg	neg	neg	No	No	No	No	No	No	No	No	No	No	No	No	No	No	No	No	No	No	No	No	No	Yes	Yes	Yes	No	No	No	Yes	Customer service representative	20.9321
Male		36	165	65	Secondary school	Thailand	Negative	neg	neg	neg	No	No	No	No	No	No	No	No	No	No	No	No	No	No	No	No	No	No	No	No	No	Yes	Yes	Yes	No	Yes	No	No	Civil servants	23.8751
Male		29	164	55.5	I never attended school	Myanmar	Negative	neg	neg	neg	No	No	No	No	No	No	No	No	No	No	No	No	No	No	No	No	No	No	No	No	No	Yes	Yes	No	No	Yes	No	No	General laborer/Freelance	20.635
Female	No	30	151	53.9	I never attended school	Myanmar	Negative	neg	neg	neg	No	No	No	No	No	No	No	No	No	No	No	No	No	No	No	No	No	No	No	No	No	Yes	No	No	No	Yes	No	Yes	General laborer/Freelance	23.6393
Male		30	152	46.2	I never attended school	Myanmar	Negative	neg	neg	neg	No	No	No	No	No	No	No	No	No	No	No	No	No	No	No	No	No	No	No	No	No	Yes	Yes	No	Yes	Yes	No	No	General laborer/Freelance	19.9965
Male		26	166	63.6	I never attended school	Myanmar	Negative	neg	neg	neg	No	No	No	No	No	No	No	No	No	No	No	No	No	No	No	No	No	No	No	No	No	Yes	Yes	No	No	Yes	No	No	General laborer/Freelance	23.0803
Female	No	24	154	57	Above high school	Thailand	Negative	neg	neg	neg	No	No	No	No	No	No	No	No	Yes	No	Yes	Yes	No	Yes	No	Yes	Yes	No	Yes	No	No	Yes	Yes	Yes	No	No	No	Yes	Employees of companies/private organization	24.0344
Male		68	162	60	Primary school	Thailand	Negative	neg	neg	neg	Yes	Yes	No	No	No	No	No	No	No	No	No	No	No	No	No	No	No	No	No	No	No	Yes	Yes	Yes	No	Yes	Yes	Yes	Other	22.8624
Female	No	29	165	52	High school	Thailand	Negative	neg	neg	neg	No	No	No	No	No	No	No	No	No	No	No	No	No	No	No	No	No	No	No	No	No	Yes	Yes	Yes	No	Yes	No	Yes	Customer service representative	19.1001
Male		20	157	51	Primary school	Myanmar	Negative	neg	neg	neg	No	No	No	No	No	No	No	No	No	No	No	No	No	No	No	No	No	No	No	No	No	Yes	Yes	No	No	Yes	Yes	No	General laborer/Freelance	20.6905
Female	No	26	150	46	I never attended school	Myanmar	Negative	neg	neg	neg	No	No	No	No	No	No	No	No	No	No	No	No	No	No	No	No	No	No	No	No	No	Yes	Yes	No	No	Yes	No	No	General laborer/Freelance	20.4444
Female	No	27	160	48	High school	Thailand	Negative	neg	neg	neg	No	No	No	No	No	No	No	No	No	No	No	No	No	No	No	No	No	No	No	No	No	Yes	Yes	Yes	No	No	No	Yes	Employees of companies/private organization	18.75
Female	No	53	158	68	Primary school	Thailand	Negative	neg	neg	neg	Yes	No	No	No	No	No	No	No	No	No	No	No	No	No	No	No	No	No	No	No	No	Yes	Yes	Yes	No	No	No	Yes	Customer service representative	27.2392
Male		60	179	80	Above high school	Thailand	Negative	neg	neg	neg	Yes	No	No	No	No	No	No	No	No	No	No	No	Yes	No	No	No	No	No	No	No	No	Yes	Yes	Yes	Yes	Yes	Yes	Yes	Trading/merchant	24.968
Female	No	26	150	45	I never attended school	Myanmar	Negative	neg	neg	neg	No	No	No	No	No	No	No	No	No	No	No	No	No	No	No	No	No	No	No	No	No	Yes	Yes	No	No	Yes	No	No	General laborer/Freelance	20
Male		47	167	70	Above high school	Thailand	Negative	neg	neg	neg	No	No	No	No	No	No	No	No	No	No	No	No	Yes	No	Yes	Yes	Yes	Yes	No	No	Yes	Yes	Yes	Yes	No	No	Yes	Yes	Public transport driver	25.0995
Male		23	164	100	High school	Thailand	Negative	neg	neg	neg	No	No	No	No	No	No	No	No	No	No	No	No	No	No	No	No	No	No	No	No	No	Yes	Yes	Yes	No	No	No	Yes	Customer service representative	37.1803
Female	No	36	157	61	Above high school	Thailand	Negative	neg	neg	neg	No	No	No	No	No	No	No	No	No	Yes	Yes	No	No	Yes	Yes	Yes	Yes	No	No	No	No	Yes	Yes	Yes	No	No	No	Yes	Employees of companies/private organization	24.7475
Female	No	46	150	49	Secondary school	Thailand	Negative	neg	neg	neg	Yes	No	Yes	No	No	No	No	No	No	No	No	No	No	No	No	No	No	No	No	No	Yes	Yes	Yes	Yes	No	No	No	Yes	Customer service representative	21.7778
Male		32	175	126	High school	Thailand	Negative	neg	neg	neg	No	No	No	No	No	No	No	No	No	No	No	No	No	No	No	No	Yes	No	No	No	No	No						Yes	Trading/merchant	41.1429
Female	No	34	168	80	Above high school	Thailand	Negative	neg	neg	neg	No	No	No	No	No	No	No	No	No	No	No	No	No	No	No	No	No	No	No	No	Yes	No						Yes	Unemployed	28.3447
Male		35	168	70	I never attended school	Myanmar	Negative	neg	neg	neg	No	No	No	No	No	No	No	No	No	No	No	No	No	No	No	No	No	No	No	No	No	Yes	Yes	No	No	Yes	No	No	General laborer/Freelance	24.8016
Male		21	170	96	High school	Thailand	Negative	neg	neg	neg	No	No	No	No	No	No	No	No	No	No	No	Yes	No	No	No	No	No	No	No	No	No	Yes	Yes	Yes	No	Yes	No	Yes	Other	33.218
Female	No	24	163	56	Above high school	Thailand	Negative	neg	neg	neg	No	No	No	No	No	No	No	No	No	No	No	No	No	No	No	No	No	No	No	No	No	Yes	Yes	Yes	No	No	No	Yes	Employees of companies/private organization	21.0772
Female	No	36	170	68	Above high school	Thailand	Negative	neg	neg	neg	Yes	Yes	No	No	No	No	No	No	No	No	No	Yes	No	Yes	No	Yes	Yes	No	No	No	No	Yes	No	Yes	No	No	Yes	Yes	Other	23.5294
Female	No	49	150	54	I never attended school	Myanmar	Negative	neg	neg	neg	Yes	No	No	No	No	No	No	No	No	No	No	No	No	No	No	No	Yes	No	No	No	No	Yes	Yes	No	No	Yes	No	Yes	General laborer/Freelance	24
Female	No	28	175	58	High school	Thailand	Negative	neg	neg	neg	No	No	No	No	No	No	No	No	No	No	No	No	No	No	No	No	No	No	No	No	No	Yes	Yes	Yes	No	No	No	Yes	Cleaning staff/Housekeeper	18.9388
Female	No	37	165	59	I never attended school	Thailand	Negative	neg	neg	neg	No	No	No	No	No	No	No	No	No	No	No	No	No	No	No	No	No	No	No	No	No	Yes	Yes	Yes	No	No	No	Yes	Cleaning staff/Housekeeper	21.6713
Female	No	29	160	67	I never attended school	Myanmar	Negative	neg	neg	neg	No	No	No	No	No	No	No	No	No	No	No	No	No	No	No	No	No	No	No	No	No	Yes	Yes	No	No	Yes	No	No	General laborer/Freelance	26.1719
Female		47	160	70	Secondary school	Thailand	Negative	neg	neg	neg	No	No	No	No	No	No	No	No	No	No	No	No	No	No	No	No	No	No	No	No	No	Yes	Yes	Yes	No	Yes	Yes	Yes	Customer service representative	27.3438
Female	No	22	154	40	High school	Thailand	Negative	neg	neg	neg	No	No	No	No	No	No	No	No	No	No	No	Yes	No	Yes	No	No	No	No	No	No	No	Yes	Yes	Yes	No	No	No	Yes	Customer service representative	16.8663
Female	No	23	168	70	Above high school	Thailand	Negative	neg	neg	neg	No	No	No	No	No	No	No	No	No	No	No	Yes	No	No	No	No	No	No	No	No	No	Yes	Yes	No	No	No	No	Yes	Students	24.8016
Female	No	35	147	53.8	I never attended school	Myanmar	Negative	neg	neg	neg	No	No	No	No	No	No	No	No	No	No	No	No	No	No	No	No	No	No	No	No	No	Yes	Yes	No	No	Yes	Yes	Yes	General laborer/Freelance	24.897
Male		49	172	69	Above high school	Thailand	Negative	neg	neg	neg	No	No	No	No	No	No	No	No	No	No	No	No	No	No	No	No	No	No	No	No	No	No						No	General laborer/Freelance	23.3234
Male		28	170	56	I never attended school	Thailand	Negative	neg	neg	neg	No	No	No	No	No	No	No	No	No	No	No	No	No	No	No	No	No	No	No	No	No	Yes	Yes	No	No	Yes	No	No	General laborer/Freelance	19.3772
Male		36	160	51	I never attended school	Myanmar	Negative	neg	neg	neg	No	No	No	No	No	No	No	No	No	No	No	No	No	No	No	No	No	No	No	No	No	Yes	Yes	No	No	Yes	Yes	Yes	General laborer/Freelance	19.9219
Male		28	165	65	Above high school	Thailand	Negative	neg	neg	neg	No	No	No	No	No	No	No	No	No	No	No	Yes	No	No	No	No	No	No	No	No	No	Yes	Yes	Yes	No	No	No	Yes	Customer service representative	23.8751
Male		35	159	52	High school	Thailand	Negative	neg	neg	neg	No	No	No	No	No	No	No	No	No	No	No	Yes	No	No	No	No	No	No	No	No	No	Yes	Yes	Yes	No	No	No	No	Employees of companies/private organization	20.5688
Male		28	172	74	Above high school	Thailand	Negative	neg	neg	neg	No	No	No	No	No	No	No	No	No	No	No	No	No	No	No	No	No	No	No	No	No	Yes	Yes	Yes	No	No	No	Yes	Employees of companies/private organization	25.0135
Female	No	52	158	57	I never attended school	Thailand	Negative	neg	neg	neg	No	No	No	No	No	No	No	No	No	No	No	No	No	No	No	No	No	No	No	No	No	Yes	Yes	Yes	No	Yes	Yes	Yes	Public transport driver	22.8329
Male		42	167	85	Above high school	Thailand	Negative	neg	neg	neg	Yes	Yes	No	No	No	Yes	Yes	No	Yes	Yes	Yes	Yes	Yes	Yes	No	No	Yes	Yes	No	No	Yes	Yes	Yes	Yes	Yes	Yes	Yes	No	Civil servants	30.478
Male		34	165	57.3	I never attended school	Myanmar	Negative	neg	neg	neg	No	No	No	No	No	No	No	No	Yes	No	No	Yes	No	No	No	No	No	No	No	No	No	Yes	Yes	No	No	Yes	No	No	General laborer/Freelance	21.0468
Female	No	51	145	52	I never attended school	Myanmar	Negative	neg	neg	neg	No	No	No	No	No	No	No	No	No	No	No	No	No	No	No	No	No	No	No	No	No	Yes	Yes	No	No	Yes	No	No	General laborer/Freelance	24.7325
Female	No	29	154	52.6	I never attended school	Myanmar	Negative	neg	neg	neg	No	No	No	No	No	No	No	No	Yes	Yes	Yes	Yes	Yes	Yes	Yes	Yes	Yes	Yes	No	No	No	Yes	Yes	No	Yes	Yes	No	No	General laborer/Freelance	22.1791
Male		24	175	60	High school	Thailand	Negative	neg	neg	neg	No	No	No	No	No	No	No	No	No	No	No	Yes	No	No	No	No	No	No	No	No	No	Yes	Yes	Yes	No	Yes	Yes	Yes	Other	19.5918
Male		38	170	65	I never attended school	Myanmar	Negative	neg	neg	neg	No	No	No	No	No	No	No	No	No	No	No	No	No	No	No	No	No	No	No	No	No	Yes	Yes	No	Yes	Yes	No	Yes	Cleaning staff/Housekeeper	22.4913
Female	No	42	145	60	I never attended school	Myanmar	Negative	neg	neg	neg	No	No	No	No	No	No	No	No	No	No	No	No	No	No	No	No	No	No	No	No	No	Yes	Yes	No	No	Yes	No	Yes	General laborer/Freelance	28.5375
Female	Yes	24	166	52	Secondary school	Thailand	Negative	neg	neg	neg	No	No	No	No	No	No	No	No	No	No	No	No	No	No	Yes	Yes	Yes	Yes	No	No	No	Yes	Yes	No	No	No	No	Yes	Other	18.8707
Female	No	46	150	67	High school	Thailand	Negative	neg	neg	neg	Yes	Yes	No	No	No	No	No	No	No	No	Yes	Yes	No	Yes	No	No	No	No	No	No	No	Yes	Yes	Yes	No	No	No	No	Customer service representative	29.7778
Male		43	160	61	I never attended school	Myanmar	Negative	neg	neg	neg	No	No	No	No	No	No	No	No	No	No	No	No	No	No	No	No	No	No	No	No	No	Yes	Yes	Yes	No	No	No	Yes	Cleaning staff/Housekeeper	23.8281
Male		32	175	62.9	I never attended school	Myanmar	Negative	neg	neg	neg	No	No	No	No	No	No	No	No	No	No	No	No	No	No	No	No	No	No	No	No	No	Yes	No	No	No	No	No	No	General laborer/Freelance	20.5388
Female	No	25	151	42	Secondary school	Thailand	Negative	neg	neg	neg	No	No	No	No	No	No	No	No	No	No	No	No	No	No	No	No	No	No	No	No	No	Yes	Yes	Yes	No	No	No	Yes	Customer service representative	18.4202
Female	No	36	155	67	I never attended school	Myanmar	Negative	neg	neg	neg	No	No	No	No	No	No	No	No	No	No	No	No	No	No	No	No	No	No	No	No	No	Yes	Yes	No	No	Yes	No	Yes	General laborer/Freelance	27.8876
Male		59	167	70	Secondary school	Thailand	Negative	neg	neg	neg	Yes	Yes	No	No	No	No	No	No	No	No	No	Yes	No	No	No	No	No	No	No	No	No	Yes	Yes	Yes	No	Yes	Yes	Yes	Public transport driver	25.0995
Female	No	27	157	44	Above high school	Thailand	Negative	neg	neg	neg	No	No	No	No	No	No	No	No	No	No	No	No	No	No	No	Yes	No	No	No	No	No	Yes	Yes	Yes	No	No	No	Yes	Employees of companies/private organization	17.8506
Male		24	184	65	I never attended school	Myanmar	Negative	neg	neg	neg	No	No	No	No	No	No	No	No	No	No	No	No	No	No	No	No	No	No	No	No	No	Yes	Yes	No	No	Yes	No	No	General laborer/Freelance	19.199
Female	No	29	150	43	I never attended school	Myanmar	Negative	neg	neg	neg	No	No	No	No	No	No	No	No	No	No	No	No	No	No	No	No	No	No	No	No	No	Yes	Yes	Yes	No	No	No	Yes	Cleaning staff/Housekeeper	19.1111
Male		22	170	50	Above high school	Thailand	Negative	neg	neg	neg	Yes	No	No	No	No	No	No	No	No	No	No	No	No	No	No	No	No	No	No	No	No	No						No	General laborer/Freelance	17.301
Female		29	165	62	I never attended school	Myanmar	Negative	neg	neg	neg	No	No	No	No	No	No	No	No	No	Yes	Yes	Yes	No	Yes	No	Yes	Yes	No	No	No	No	Yes	Yes	Yes	No			No	General laborer/Freelance	22.7732
Female	No	25	165	63	Above high school	Thailand	Negative	neg	neg	neg	No	No	No	No	No	No	No	No	No	No	No	Yes	No	No	No	No	No	No	No	No	No	Yes	Yes	Yes	No	No	No	Yes	Other	23.1405
Female		38	150	63	I never attended school	Myanmar	Negative	neg	neg	neg	No	No	No	No	No	No	No	No	No	No	No	No	No	No	No	No	No	No	No	No	No	Yes	Yes	Yes	No	Yes	No	Yes	Cleaning staff/Housekeeper	28
Female	No	51	157	60	Primary school	Thailand	Negative	neg	neg	neg	No	No	No	No	No	No	No	No	No	No	No	No	No	No	No	No	No	No	No	No	Yes	Yes	Yes	Yes	No	Yes	Yes	Yes	Other	24.3418
Female	No	43	160	57	Above high school	Thailand	Negative	neg	neg	neg	No	No	No	No	No	No	No	No	No	No	No	No	No	No	No	No	No	No	No	No	No	Yes	Yes	Yes	No	No	No	No	Employees of companies/private organization	22.2656
Male		30	160	66	High school	Thailand	Negative	neg	neg	neg	No	No	No	No	No	No	No	No	No	No	No	No	No	No	Yes	Yes	Yes	No	No	No	No	Yes	Yes	Yes	No	No	No	Yes	Customer service representative	25.7812
Female	No	47	150	52	High school	Thailand	Negative	neg	neg	neg	No	No	No	No	No	No	No	No	No	No	No	No	No	No	No	No	No	No	No	No	No	Yes	Yes	Yes	No	No	Yes	Yes	Trading/merchant	23.1111
Male		41	168	89	I never attended school	Thailand	Negative	neg	neg	neg	No	No	No	No	No	No	No	No	No	No	No	No	No	No	No	No	No	No	No	No	No	No						No	Trading/merchant	31.5334
Female	No	41	157	49	I never attended school	Myanmar	Negative	neg	neg	neg	No	No	No	No	No	No	No	No	No	No	No	No	No	No	No	No	No	No	No	No	No	Yes	Yes	Yes	No	No	No	Yes	Cleaning staff/Housekeeper	19.8791
Female	No	23	156	58	Above high school	Thailand	Negative	neg	neg	neg	No	No	No	No	No	No	No	No	No	No	Yes	No	No	Yes	No	No	No	No	No	No	No	Yes	Yes	Yes	No	No	No	Yes	Customer service representative	23.833
Male		29	170	55	Secondary school	Myanmar	Negative	neg	neg	neg	No	No	No	No	No	Yes	No	No	No	No	No	No	No	No	No	No	No	No	No	No	No	Yes	Yes	No	No	No	No	No	General laborer/Freelance	19.0311
Female	No	53	160	66	Above high school	Thailand	Negative	neg	neg	neg	No	Yes	No	No	No	No	No	No	No	No	No	No	No	No	No	No	No	No	No	No	No	Yes	Yes	Yes	No	Yes	No	Yes	Other	25.7812
Female	No	33	154	52	High school	Thailand	Negative	neg	neg	neg	No	No	No	No	No	No	No	No	No	No	No	No	No	No	No	No	No	No	No	No	No	Yes	Yes	Yes	No	Yes	Yes	Yes	General laborer/Freelance	21.9261
Female	No	37	160	65	I never attended school	Myanmar	Negative	neg	neg	neg	No	No	No	No	No	No	No	No	No	No	No	No	No	No	No	No	No	No	No	No	No	Yes	Yes	Yes	No	Yes	No	Yes	Cleaning staff/Housekeeper	25.3906
Female	No	43	157	57	I never attended school	Other country	Negative	neg	neg	neg	No	Yes	No	No	No	No	No	No	Yes	No	No	No	No	Yes	No	No	Yes	No	No	No	No	Yes	Yes	No	No	Yes	No	No	Other	23.1247
Female	No	29	168	52	Secondary school	Myanmar	Negative	neg	neg	neg	No	No	No	No	No	No	No	No	No	No	No	No	No	No	No	No	No	No	No	No	No	Yes	Yes	Yes	No	Yes	No	Yes	Customer service representative	18.424
Female	No	39	149	59	I never attended school	Myanmar	Negative	neg	neg	neg	No	No	No	No	No	No	No	No	No	No	No	No	No	No	No	No	No	No	No	No	No	Yes	Yes	No	No	Yes	No	No	General laborer/Freelance	26.5754
Female	No	23	162	60	High school	Thailand	Negative	neg	neg	neg	No	No	No	No	No	No	No	No	No	No	No	No	No	No	No	No	No	No	No	No	No	Yes	Yes	Yes	Yes	No	No	Yes	Employees of companies/private organization	22.8624
Female	No	26	152	46.2	I never attended school	Myanmar	Negative	neg	neg	neg	No	No	No	No	No	No	No	No	No	No	No	No	No	No	No	No	No	No	No	No	No	Yes	Yes	No	No	Yes	No	Yes	General laborer/Freelance	19.9965
Female	No	25	169	68	Above high school	Thailand	Negative	neg	neg	neg	No	No	No	No	No	No	No	No	Yes	No	No	No	No	No	No	No	No	No	Yes	No	No	Yes	Yes	Yes	No	Yes	Yes	Yes	Employees of companies/private organization	23.8087
Male		22	160	63	I never attended school	Myanmar	Negative	neg	neg	neg	No	No	No	No	No	No	No	No	No	No	No	No	No	No	No	No	No	No	No	No	No	Yes	Yes	Yes	No	No	No	Yes	Cleaning staff/Housekeeper	24.6094
Male		53	160	58	Secondary school	Thailand	Negative	neg	neg	neg	No	No	No	No	No	No	No	No	No	No	No	No	No	No	No	No	No	No	No	No	No	Yes	Yes	Yes	No	Yes	Yes	Yes	Public transport driver	22.6562
Female	No	27	157	54	High school	Thailand	Negative	neg	neg	neg	No	No	No	No	No	No	No	No	No	No	No	No	No	No	No	No	No	No	No	No	No	Yes	Yes	Yes	No	No	Yes	Yes	Other	21.9076
Male		42	175	72	Above high school	Thailand	Negative	neg	neg	neg	No	No	No	No	No	No	No	No	No	No	No	No	No	No	Yes	No	No	No	No	No	No	Yes	No	No	Yes	No	No	No	Employees of companies/private organization	23.5102
Female		52	150	49	I never attended school	Thailand	Negative	neg	neg	neg	No	No	No	No	No	No	No	No	No	Yes	No	No	No	No	No	No	Yes	Yes	No	No	No	Yes	Yes	Yes	No	Yes	No	Yes	Other	21.7778
Female	No	44	165	65	Above high school	Thailand	Negative	neg	neg	neg	No	No	No	No	No	No	No	No	No	No	No	No	No	No	No	No	No	No	No	No	No	Yes	Yes	Yes	No	No	No	Yes	Employees of companies/private organization	23.8751
Male		45	168	63	Secondary school	Thailand	Negative	neg	neg	neg	No	No	No	No	No	No	No	No	No	No	No	No	No	No	No	No	No	No	No	No	No	Yes	Yes	Yes	No	No	No	No	Customer service representative	22.3214
Male		58	159	54	Primary school	Thailand	Negative	neg	neg	neg	Yes		No	No	No	No	No	No	No	No	No	Yes	No	No	No	No	No	Yes	No	No	No	Yes	Yes	Yes	No	Yes	Yes	Yes	Public transport driver	21.3599
Male		22	162	60	Secondary school	Thailand	Negative	neg	neg	neg	No	No	No	No	No	No	No	No	No	No	No	No	No	No	No	No	No	No	No	No	No	Yes	Yes	No	No	No	No	Yes	General laborer/Freelance	22.8624
Female	No	46	155	62	I never attended school	Myanmar	Negative	neg	neg	neg	Yes	No	No	No	No	No	No	No	No	No	No	No	No	No	No	No	No	No	No	No	No	Yes	Yes	No	No	Yes	No	No	General laborer/Freelance	25.8065
Female	No	22	172	55	Above high school	Thailand	Negative	neg	neg	neg	No	No	No	No	No	No	No	No	No	No	No	No	No	No	No	No	No	No	No	No	No	No						Yes	Students	18.5911
Female	No	30	150	62	I never attended school	Myanmar	Negative	neg	neg	neg	No	No	No	No	No	No	No	No	No	No	No	No	No	No	No	No	No	No	No	No	No	Yes	Yes	Yes	No	Yes	No	Yes	Cleaning staff/Housekeeper	27.5556
Female		59	159	62	Primary school	Thailand	Negative	neg	neg	neg	Yes	No	No	No	No	No	No	No	No	No	No	No	No	No	No	No	No	No	No	No	Yes	Yes	Yes	Yes	No	Yes	Yes	Yes	Public transport driver	24.5243
Female	No	22	155	60	I never attended school	Myanmar	Negative	neg	neg	neg	No	No	No	No	No	No	No	No	No	No	No	No	No	No	No	No	No	No	No	No	No	Yes	Yes	No	No	Yes	No	No	General laborer/Freelance	24.974
Female	No	22	159	55	I never attended school	Myanmar	Negative	neg	neg	neg	No	No	No	No	No	No	No	No	No	No	No	No	No	Yes	No	No	No	No	No	No	No	Yes	Yes	No	No	No	Yes	No	General laborer/Freelance	21.7555
Female	No	53	155	53	Above high school	Thailand	Negative	neg	neg	neg	No	No	No	No	No	No	No		No	No	No	No	No	Yes	No	Yes	Yes	Yes	No	No	Yes	Yes	Yes	Yes	No	No	No	Yes	Employees of companies/private organization	22.0604
Male		34	167	80	Above high school	Thailand	Negative	neg	neg	neg	No	No	No	No	No	No	No	No	No	No	No	No	No	No	No	No	No	No	No	No	No	Yes	No	Yes	No	Yes	Yes	Yes	Public transport driver	28.6851
Female	No	32	150	54	Primary school	Thailand	Negative	neg	neg	neg	No	No	No	No	No	No	No	No	No	No	No	No	No	No	No	No	No	No	No	No	No	Yes	Yes	Yes	No	No	Yes	Yes	Other	24
Male		32	165	58	Above high school	Thailand	Negative	neg	neg	neg	No	No	No	No	No	No	No	No	No	No	No	No	No	No	No	No	No	No	No	No	No	Yes	Yes	Yes	No	Yes	Yes	Yes	Trading/merchant	21.3039
Male		32	166	61	High school	Thailand	Negative	neg	neg	neg	Yes	No	No	No	No	No	No	No	No	Yes	No	Yes	No	No	No	No	No	No	No	No	No	Yes	Yes	Yes	No	No	No	No	Employees of companies/private organization	22.1367
Male		39	177	93	Secondary school	Thailand	Negative	neg	neg	neg	No	No	No	No	No	No	No	No	No	No	No	No	No	No	No	No	No	No	No	No	No	Yes	Yes	No	No	No	No	Yes	Security guard	29.685
Male		25	168	52	Above high school	Thailand	Negative	neg	neg	neg	No	No	No	No	No	No	No	No	No	No	No	No	No	No	No	No	No	No	No	No	No	Yes	Yes	Yes	No	No	No	Yes	Other	18.424
Female	No	43	153	58	Secondary school	Thailand	Negative	neg	neg	neg	No	No	No	No	No	No	No	No	No	No	No	No	No	No	No	No	Yes	No	No	No	Yes	Yes	Yes	Yes	No	Yes	Yes	Yes	Customer service representative	24.7768
Male		21	150	57	I never attended school	Myanmar	Negative	neg	neg	neg	No	No	No	No	No	No	No	No	No	No	No	No	No	No	No	No	No	No	No	No	No	Yes	Yes	No	No	Yes	No	No	General laborer/Freelance	25.3333
Female	No	27	140	50	I never attended school	Myanmar	Negative	neg	neg	neg	No	No	No	No	No	No	No	No	No	No	No	No	No	No	No	No	No	No	No	No	No	Yes	Yes	No	No	Yes	Yes	No	General laborer/Freelance	25.5102
Male		33	150	60	I never attended school	Myanmar	Negative	neg	neg	neg	No	No	No	No	No	No	No	No	No	No	No	No	No	No	No	No	No	No	No	No	No	Yes	Yes	No	No	Yes	No	No	General laborer/Freelance	26.6667
Female	No	28	154	45	Above high school	Thailand	Negative	neg	neg	neg	No	No	No	No	No	No	No	No	No	No	No	No	No	No	No	No	No	No	No	No	Yes	Yes	Yes	Yes	No	No	No	No	Employees of companies/private organization	18.9745
Male		60	167	69	Primary school	Thailand	Negative	neg	neg	neg	No	No	No	No	No	No	No	No	No	No	No	No	No	No	No	No	No	No	No	No	No	Yes	Yes	Yes	No	Yes	Yes	Yes	Public transport driver	24.7409
Female	No	38	165	59	Above high school	Thailand	Negative	neg	neg	neg	No	No	No	No	No	No	No	No	No	No	No	No	No	No	No	No	No	No	No	No	Yes	Yes	Yes	Yes	No	No	No	Yes	Employees of companies/private organization	21.6713
Female	No	22	152	38	High school	Thailand	Negative	neg	neg	neg	No	No	No	No	No	No	No	No	No	No	No	No	No	No	No	Yes	No	No	Yes	No	Yes	Yes	Yes	Yes	No	No	No	Yes	Customer service representative	16.4474
Female	No	31	155	63	I never attended school	Myanmar	Negative	neg	neg	neg	No	No	No	No	No	No	No	No	No	No	No	No	No	No	No	No	No	No	No	No	No	Yes	Yes	No	No	Yes	Yes	No	General laborer/Freelance	26.2227
Female	No	52	150	68	High school	Thailand	Negative	neg	neg	neg	No	No	No	No	No	No	No	No	No	No	No	No	No	No	No	No	No	No	No	No	No	Yes	Yes	Yes	No	No	No	No	Customer service representative	30.2222
Female	No	53	150	69	I never attended school	Myanmar	Negative	neg	neg	neg	No	No	No	No	No	No	No	No	No	No	No	No	No	No	No	No	No	No	No	No	No	Yes	Yes	No	No	Yes	No	No	General laborer/Freelance	30.6667
Male		29	183	67	Above high school	Thailand	Negative	neg	neg	neg	No	No	No	No	No	No	No	No	No	No	No	No	No	No	Yes	No	Yes	No	No	No	No	Yes	Yes	Yes	No	Yes	Yes	No	Other	20.0066
Male		41	150	63	I never attended school	Myanmar	Negative	neg	neg	neg	No	No	No	No	No	No	No	No	No	No	No	No	No	No	No	No	No	No	No	No	No	Yes	Yes	No	No	Yes	No	No	General laborer/Freelance	28
Male		44	169	92	Above high school	Thailand	Negative	neg	neg	neg	No	No	No	No	No	No	No	No	No	No	No	No	No	No	No	No	No	No	No	No	No	Yes	Yes	Yes	No	Yes	Yes	Yes	Other	32.2118
Female	No	36	157	60	Above high school	Thailand	Negative	neg	neg	neg	No	No	No	No	No	No	No	No	No	No	No	No	No	No	No	No	No	No	No	No	No	Yes	Yes	No	No	No	No	No	Trading/merchant	24.3418
Female	No	27	160	51	Above high school	Thailand	Negative	neg	neg	neg	No	No	No	No	No	No	No	No	No	No	No	No	No	No	No	No	No	No	No	No	No	Yes	Yes	Yes	No	No	No	Yes	Cleaning staff/Housekeeper	19.9219
Female	No	29	157	60	I never attended school	Myanmar	Negative	neg	neg	neg	No	No	No	No	No	No	No	No	No	No	No	No	No	No	No	No	No	No	No	No	No	Yes	Yes	No	No	Yes	No	No	General laborer/Freelance	24.3418
Male		43	160	56	Above high school	Thailand	Negative	neg	neg	neg	Yes	No	No	No	No	No	No	No	No	No	Yes	Yes	No	No	No	No	No	No	No	No	No	Yes	Yes	No	No	Yes	No	No	Municipal worker	21.875
Male		34	170	60	Above high school	Thailand	Negative	neg	neg	neg	No	No	No	No	No	No	No	No	No	No	No	Yes	No	Yes	No	No	No	No	No	No	No	Yes	Yes	No	No	No	No	No	Employees of companies/private organization	20.7612
Female	No	50	154	65	Above high school	Thailand	Negative	neg	neg	neg	No	No	No	No	No	No	No	No	No	No	No	No	No	No	No	No	No	No	No	No	No	Yes	Yes	Yes	No	No	Yes	Yes	Self-employed/Personal business	27.4077
Female	No	43			Primary school	Other country	Negative	neg	neg	neg	No	No	No	No	No	No	No	No	No	No	No	No	No	No	No	No	No	No	No	No	No	Yes	Yes	No	No	Yes	No	Yes	General laborer/Freelance
Female	No	29	153	40	Above high school	Thailand	Negative	neg	neg	neg	No	No	No	No	No	No	No	No	No	No	No	No	No	No	No	No	No	No	No	No	No	Yes	Yes	Yes	No	No	Yes	Yes	Trading/merchant	17.0874
Female	No	37	157	56	Primary school	Thailand	Negative	neg	neg	neg	No	No	No	No	No	No	No	No	No	No	No	No	No	No	No	No	No	No	No	No	No	Yes	Yes	Yes	No	Yes	No	Yes	Other	22.719
Female	No	24	158	47	Above high school	Thailand	Negative	neg	neg	neg	No	No	No	No	No	No	No	No	No	No	No	No	No	No	No	No	No	No	No	No	No	Yes	Yes	Yes	No	No	Yes	Yes	Other	18.8271
Male		58	170	58	Secondary school	Thailand	Negative	neg	neg	neg	Yes	Yes	No	No	No	No	No	No	No	No	No	No	No	No	No	No	No	No	No	Yes	No	Yes	Yes	Yes	No	Yes	Yes	Yes	Other	20.0692
Female	No	28	150	80	Secondary school	Thailand	Negative	neg	neg	neg	No	No	No	No	No	Yes	No	No	No	No	No	No	No	No	No	No	No	No	No	No	No	Yes	Yes	Yes	No	Yes	Yes	Yes	Other	35.5556
Male		25	155	54	I never attended school	Myanmar	Negative	neg	neg	neg	No	No	No	No	No	No	No	No	No	No	No	No	No	No	No	No	No	No	No	No	No	Yes	Yes	No	No	Yes	Yes	No	General laborer/Freelance	22.4766
Female	No	31	155	52	Secondary school	Thailand	Negative	neg	neg	neg	No	No	No	No	No	No	No	No	No	No	No	No	No	No	No	No	No	No	No	No	No	Yes	Yes	Yes	No	No	Yes	Yes	Customer service representative	21.6441
Male		68	159	60	Primary school	Thailand	Negative	neg	neg	neg	Yes	Yes	No	No	No	No	No	No	No	No	No	No	No	No	Yes	No	No	Yes	No	No	No	Yes	Yes	Yes	No	Yes	Yes	Yes	Public transport driver	23.7332
Female	No	26	144	47.5	I never attended school	Myanmar	Negative	neg	neg	neg	No	No	No	No	No	No	No	No	No	No	No	No	No	No	No	No	No	No	No	No	No	Yes	Yes	No	No	Yes	No	No	General laborer/Freelance	22.907
Male		42	160	53	I never attended school	Myanmar	Negative	neg	neg	neg	No	No	No	No	No	No	No	No	No	No	No	No	No	No	No	No	No	No	No	No	No	Yes	Yes					No	General laborer/Freelance	20.7031
Female	No	25	156	76	Secondary school	Thailand	Negative	neg	neg	neg	No	No	No	No	No	No	No	No	No	Yes	Yes	No	No	No	No	No	No	No	No	No	No	Yes	Yes	Yes	No	No	No	No	Employees of companies/private organization	31.2295
Female	No	31	155	47	High school	Thailand	Negative	neg	neg	neg	No	No	No	No	No	No	No	No	No	No	No	Yes	No	No	No	No	No	No	No	No	No	Yes	Yes	Yes	No			Yes	Customer service representative	19.563
Male		49	180	90	Above high school	Other country	Negative	neg	neg	neg	No	No	No	No	No	No	No	No	No	No	No	Yes	No	No	No	No	No	No	No	No	No	Yes	Yes	Yes	No	No	No	Yes	Other	27.7778
Female	No	43	156		I never attended school	Other country	Negative	neg	neg	neg	No	No	No	No	No	No	No	No	No	No	No	No	No	No	No	No		No	No	No	No	Yes	Yes	No	No	Yes	No	No	General laborer/Freelance
Female	No	45	150	52	Secondary school	Thailand	Negative	neg	neg	neg	Yes	No	No	No	No	No	No	No	No	No	No	No	No	No	No	No	No	No	No	No	No	Yes	Yes	Yes	No	No	No	Yes	Customer service representative	23.1111
Female	Yes	21	175	53	I never attended school	Thailand	Negative	neg	neg	neg	No	No	No	No	No	No	No	No	No	Yes	Yes	No	No	No	No	No	No	No	No	No	No	Yes	Yes	Yes	No	No	No	Yes	Other	17.3061
Male		25	165	52	I never attended school	Thailand	Negative	neg	neg	neg	No	No	No	No	No	No	No	No	No	No	No	No	No	No	No	No	No	No	No	No	No	Yes	Yes	Yes	No	No	No	Yes	Good/food delivery driver	19.1001
Female	No	51	155	57	Primary school	Thailand	Negative	neg	neg	neg	No	No	No	No	No	No	No	No	No	No	No	No	No	No	No	No	No	No	No	No	No	No						Yes	Public transport driver	23.7253
Male		43	162	66	High school	Thailand	Negative	neg	neg	neg	No	No	No	No	No	No	No	No	No	No	No	No	No	No	No	No	No	No	No	No	No	Yes	Yes	Yes	No	Yes	No	Yes	Civil servants	25.1486
Female	No	48	150	69	Secondary school	Thailand	Negative	neg	neg	neg	No	No	No	No	No	No	No	No	Yes	Yes	Yes	Yes	No	Yes	No	No	Yes	No	No	No	No	Yes	Yes	Yes	Yes	Yes	Yes	Yes	Customer service representative	30.6667
Female	No	54	147	65	Secondary school	Thailand	Negative	neg	neg	neg	No	No	No	No	No	No	No	No	No	No	No	No	No	Yes	No	Yes	No	No	No	No	No	Yes	Yes	Yes	No	Yes		Yes	Other	30.0801
Female	No	51	150	55	Primary school	Thailand	Negative	neg	neg	neg	No	No	No	No	No	No	No	No	No	No	No	No	No	No	No	No	No	No	No	No	No	Yes	Yes	Yes	No	Yes	Yes	Yes	Customer service representative	24.4444
Male		20	168	70	Secondary school	Thailand	Negative	neg	neg	neg	No	No	No	No	No	No	No	No	No	No	No	No	No	No	No	No	No	No	No	No	No	Yes	Yes	No	No	No	No	Yes	Customer service representative	24.8016
Female		25	160	50	I never attended school	Thailand	Negative	neg	neg	neg	No	No	No	No	No	No	No	No	No	No	No	No	No	No	No	No	No	No	No	No	No	Yes	Yes	No	No	Yes	No	No	Customer service representative	19.5312
Female	No	53	153	60	High school	Thailand	Negative	neg	neg	neg	No	No	No	No	No	No	No	No	No	No	No	No	No	No	No	No	No	No	No	No	No	Yes	Yes	Yes	No	No	Yes	Yes	Self-employed/Personal business	25.6312
Female	No	36	156	68	High school	Thailand	Negative	neg	neg	neg	No	No	No	No	No	No	No	No	No	No	No	No	No	No	No	No	No	No	No	No	No	Yes	Yes	Yes	Yes	Yes	Yes	Yes	Customer service representative	27.9421
Male		38	170	53	Primary school	Myanmar	Negative	neg	neg	neg	No	No	No	No	No	No	No	No	No	No	No	No	No	No	No	No	No	No	No	No	No	Yes	Yes	No	No	Yes	No	No	Other	18.3391
Male		31	168	61	I never attended school	Myanmar	Negative	neg	neg	neg	No	No	No	No	No	No	No	No	No	No	No	No	No	No	No	No	No	No	No	No	No	Yes	Yes	No	No	Yes	No	No	General laborer/Freelance	21.6128
Male		35	160	56	Primary school	Myanmar	Negative	neg	neg	neg	No	No	No	No	No	No	No	No	No	No	No	No	No	No	No	No	No	No	No	No	No	Yes	Yes	No	No	Yes	No	No	General laborer/Freelance	21.875
Female	No	45	140	64	I never attended school	Myanmar	Negative	neg	neg	neg	No	No	No	No	No	No	No	No	No	No	No	No	No	No	No	No	No	No	No	No	No	Yes	Yes	No	No	Yes	No	No	Other	32.6531
Female	No	42	167	62	High school	Thailand	Negative	neg	neg	neg	No	No	No	No	No	No	No	No	No	No	Yes	No	Yes	Yes	No	Yes	No	No	No	No	No	Yes	Yes	Yes	Yes	Yes	Yes	Yes	Public transport driver	22.231
Female	No	40	149	56	I never attended school	Myanmar	Negative	neg	neg	neg	No	No	No	No	No	No	No	No	No	No	No	No	No	No	No	No	No	No	No	No	No	Yes	Yes	Yes	No	No	No	Yes	Cleaning staff/Housekeeper	25.2241
Female	Yes	34	165	70	Above high school	Thailand	Negative	neg	neg	neg	No	No	No	No	No	No	No	No	No	No	No	No	No	No	No	No	No	No	No	No	No	Yes	Yes	Yes	No	No	No	Yes	Employees of companies/private organization	25.7117
Female	No	54	160	59	High school	Thailand	Negative	neg	neg	neg	Yes	No	No	No	No	No	No	No	No	No	No	No	No	No	No	No	No	No	No	No	No	Yes	Yes	Yes	No	Yes	Yes	Yes	Other	23.0469
Female	No	23	155	53	I never attended school	Myanmar	Negative	neg	neg	neg	No	No	No	No	No	No	No	No	No	No	No	No	No	No	No	No	No	No	No	No	No	Yes	Yes	Yes	No	No	No	Yes	Cleaning staff/Housekeeper	22.0604
Female	No	54	160	63	Above high school	Thailand	Negative	neg	neg	neg	Yes	No	No	No	No	No	No	No	No	No	No	No	No	No	No	No	No	No	No	No	No	Yes	Yes	Yes	No	No	No	Yes	Employees of companies/private organization	24.6094
Female		63	155	65	Primary school	Thailand	Negative	neg	neg	neg	No	No	No	No	No	No	No	No	No	No	No	No	No	No	No	Yes	No	No	No	No	No							Yes	Public transport driver	27.0552
Female	No	35	158	54	Above high school	Thailand	Negative	neg	neg	neg	No	No	No	No	No	No	No	No	No	No	No	No	No	Yes	No	No	No	No	No	No	No	Yes	Yes	Yes	No	No	No	Yes	Medical personnel	21.6311
Female	No	57	148	45	Secondary school	Thailand	Negative	neg	neg	neg	No	No	No	No	No	No	No	No	No	No	No	No	No	No	No	No	No	No	No	No	No	Yes	Yes	Yes	No	Yes	Yes	Yes	Customer service representative	20.5442
Male		34	170	55	I never attended school	Myanmar	Negative	neg	neg	neg	No	No	No	No	No	No	No	No	No	No	No	No	No	No	No	No	No	No	No	No	No	Yes	Yes	No	No	Yes	No	No	General laborer/Freelance	19.0311
Male		23	173	55	I never attended school	Thailand	Negative	neg	neg	neg	Yes	Yes	No	No	No	No	No	No	Yes	Yes	Yes	Yes	No	Yes	No	No	No	No	No	No	No	No						No	Customer service representative	18.3768
Male		33	180	100	Above high school	Thailand	Negative	neg	neg	neg	No	No	No	No	No	Yes	No	No	No	No	No	Yes	No	Yes	No	No	No	No	No	No	Yes	Yes	Yes	No	No	No	No	No	Municipal worker	30.8642
Female	No	26	158	52	I never attended school	Myanmar	Negative	neg	neg	neg	No	No	No	No	No	No	No	No	No	No	No	No	No	No	No	No	No	No	No	No	No	Yes	Yes	Yes	No	No	No	Yes	Customer service representative	20.83
Female	No	23	163	45	High school	Thailand	Negative	neg	neg	neg	No	No	No	No	No	No	No	No	No	No	No	No	No	No	No	No	No	No	No	No	No	Yes	Yes	Yes	No	No	No	Yes	Employees of companies/private organization	16.937
Female	No	22	148	47	High school	Thailand	Negative	neg	neg	neg	No	No	No	No	No	No	No	No	No	No	No	No	No	No	No	No	No	No	No	No	No	No						Yes	Students	21.4573
Female	No	41	160	72	Above high school	Thailand	Negative	neg	neg	neg	No	No	No	No	No	No	No	No	No	No	No	No	No	No	No	No	No	No	No	No	No	Yes	Yes	Yes	No	Yes	Yes	Yes	Customer service representative	28.125
Male		37	165	65	Secondary school	Thailand	Negative	neg	neg	neg	No	No	No	No	No	No	No	No	No	No	No	No	No	No	No	No	No	No	No	No	No	No						No	Customer service representative	23.8751
Female	No	57	150	58	Primary school	Thailand	Negative	neg	neg	neg	Yes	No	No	No	No	No	No	No	No	No	No	No	No	No			No	No	No	No	No	Yes	Yes	Yes	No	Yes	No	Yes	Customer service representative	25.7778
Female	No	52	154	72	I never attended school	Myanmar	Negative	neg	neg	neg	No	No	No	No	No	No	No	No	No	No	No	No	No	No	No	No	No	No	No	No	No	Yes	Yes	No	No	Yes	No	Yes	Other	30.3593
Female	No	30	158	47	I never attended school	Myanmar	Negative	neg	neg	neg	No	No	No	No	No	No	No	No	No	No	No	No	No	No	No	No	No	No	No	No	No	No						Yes	General laborer/Freelance	18.8271
Male		38	153	45	I never attended school	Myanmar	Negative	neg	neg	neg	No	No	No	No	No	No	No	No	No	No	No	No	No	No	No	No	No	No	No	No	No	Yes	Yes	No	No	Yes	Yes	No	General laborer/Freelance	19.2234
Female	No	26	153	55.5	I never attended school	Myanmar	Negative	neg	neg	neg	No	No	No	No	No	No	No	No	No	No	No	No	No	No	No	No	No	No	No	No	No	Yes	Yes	No	No	Yes	No	No	General laborer/Freelance	23.7088
Female	No	36	163	52	Above high school	Thailand	Negative	neg	neg	neg	No	No	No	No	No	No	No	No	No	No	No	No	No	No	No	No	No	No	No	No	No	Yes	Yes	Yes	No	No	No	No	Employees of companies/private organization	19.5717
Female	No	32	150	53	Secondary school	Thailand	Negative	neg	neg	neg	No	No	No	No	No	No	No	No	No	No	No	No	No	No	No	No	No	No	No	No	No	Yes	Yes	Yes	No	No	No	Yes	Customer service representative	23.5556
Male		26	175	71	High school	Thailand	Negative	neg	neg	neg	No	No	No	No	No	No	No	No	No	No	No	No	No	No	No	No	No	No	No	No	No	Yes	Yes	Yes	No	No	No	Yes	Employees of companies/private organization	23.1837
Male		27	158	58	Secondary school	Thailand	Negative	neg	neg	neg	No	No	No	No	No	No	No	No	No	No	No	No	No	No	No	No	No	No	No	No	No	Yes	Yes	Yes	No	No	No	Yes	Other	23.2335
Female	No	33	148	50	I never attended school	Myanmar	Negative	neg	neg	neg	No	No	No	No	No	No	No	No	No	No	No	No	No	No	No	No	No	No	No	No	No	Yes	Yes	No	No	Yes	No	No	General laborer/Freelance	22.8269
Male		26	166	61	High school	Thailand	Negative	neg	neg	neg	No	No	No	No	No	No	No	No	No	No	No	No	No	No	No	No	No	No	No	No	No	Yes	Yes	Yes	No	No	No	No	Employees of companies/private organization	22.1367
Female	No	52	155	55	I never attended school	Myanmar	Negative	neg	neg	neg	No	No	No	No	No	No	No	No	No	No	No	No	No	No	No	No	No	No	No	No	No	Yes	Yes	Yes	No	Yes	No	Yes	Cleaning staff/Housekeeper	22.8928
Female	No	29	155	57	Above high school	Thailand	Negative	neg	neg	neg	No	No	No	No	No	No	No	No	No	No	No	No	No	No	No	No	No	No	No	No	No	Yes	Yes	Yes	No	No	No	Yes	General laborer/Freelance	23.7253
Female	No	29	165	65	I never attended school	Myanmar	Negative	neg	neg	neg	No	No	No	No	No	No	No	No	No	No	No	No	No	No	No	No	No	No	No	No	No	Yes	Yes	Yes	No	No	No	Yes	Customer service representative	23.8751
Female	No	49	155	67	I never attended school	Myanmar	Negative	neg	neg	neg	No	No	No	No	No	No	No	No	No	No	No	No	No	No	No	No	No	No	No	No	No	Yes	Yes	No	No	Yes	No	No	General laborer/Freelance	27.8876
Female	No	40	169	69	Above high school	Thailand	Negative	neg	neg	neg	No	No	No	No	No	No	No	No	No	No	No	No	No	No	No	No	No	No	No	No	Yes	Yes	Yes	Yes	No	No	No	No	Employees of companies/private organization	24.1588
Male		33	170	81	Above high school	Thailand	Negative	neg	neg	neg	No	No	No	No	No	No	No	No	No	No	No	No	No	No	No	Yes	No	No	No	No	No	Yes	Yes	Yes	No	Yes	Yes	Yes	Other	28.0277
Male		37	185	67	High school	Thailand	Negative	neg	neg	neg	No	No	No	No	No	No	No	No	No	No	No	No	No	No	No	No	No	No	No	No	No	Yes	Yes	Yes	No	Yes	Yes	Yes	Other	19.5763
Female	No	24	159	48	High school	Thailand	Negative	neg	neg	neg	No	No	No	No	No	No	No	No	No	No	No	No	No	No	No	Yes	No	No	No	No	No	Yes	Yes	Yes	No	Yes	Yes	No	Students	18.9866
Male		33	170	90	Above high school	Thailand	Negative	neg	neg	neg	No	No	Yes	No	No	No	No	No	No	No	No	No	No	No	No	No	No	No	No	No	No	No						No	Employees of companies/private organization	31.1419
Female	No	58	155	80	I never attended school	Thailand	Negative	neg	neg	neg	No	Yes	No	No	No	Yes	No	No	No	No	No	No	No	No	No	No	No	No	No	No	No	No						Yes	Unemployed	33.2986
Male		32	175	80	High school	Thailand	Negative	neg	neg	neg	No	No	No	No	No	No	No	No	No	No	No	No	No	No	No	No	No	No	No	No	No	Yes	Yes	Yes	No	No	No	No	Security guard	26.1224
Male		50	170	65	High school	Thailand	Negative	neg	neg	neg	No	No	No	No	No	No	No	No	No	No	No	No	No	No	No	No	No	No	No	No	No	Yes	Yes	No	No	No	No	No	Customer service representative	22.4913
Female	No	37	155	48	Above high school	Thailand	Negative	neg	neg	neg	No	No	No	No	No	No	No	No	No	No	No	No	No	No	No	No	No	No	No	No	Yes	Yes	Yes	No	No	Yes	No	Yes	Employees of companies/private organization	19.9792
Male		56	167	71	Above high school	Thailand	Negative	neg	neg	neg	Yes	No	No	No	No	No	No	No	No	No	No	No	No	No	No	No	No	No	No	No	No	Yes	Yes	No	No	No	No	No	Employees of companies/private organization	25.4581
Female	No	54	150	60	Primary school	Thailand	Negative	neg	neg	neg	No	No	No	No	No	No	No	No	No	No	No	No	No	No	No	No	No	No	No	No	No	Yes	Yes	Yes	No	Yes	Yes	Yes	Customer service representative	26.6667
Male		26	165	72	Above high school	Thailand	Negative	neg	neg	neg	No	No	No	No	No	No	No	No	No	No	No	No	No	No	No	No	No	No	No	No	No	Yes	Yes	Yes	No	Yes	No	Yes	Cleaning staff/Housekeeper	26.4463
Male		40	158	63	I never attended school	Myanmar	Negative	neg	neg	neg	No	No	No	No	No	No	No	No	No	No	No	No	No	No	No	No	No	No	No	No	No	Yes	Yes	No	No	Yes	No	No	Other	25.2363
Male		28	160	65	I never attended school	Thailand	Negative	neg	neg	neg	No	No	No	No	No	No	No	No	No	No	No	No	No	No	No	No	No	No	Yes	No	No	Yes	Yes	Yes	No	No	Yes	Yes	Customer service representative	25.3906
Female	No	30	163	74	I never attended school	Myanmar	Negative	neg	neg	neg	No	No	No	No	No	No	No	No	No	No	No	No	No	No	No	No	No	No	No	No	No	Yes	Yes	No	No	Yes	Yes	No	General laborer/Freelance	27.852
Male		35	176	71	Above high school	Thailand	Negative	neg	neg	neg	No	No	No	No	No	No	No	No	No	No	No	No	No	No	No	No	No	No	No	No	No	Yes	Yes	No	No	No	No	Yes	Employees of companies/private organization	22.921
Female		54	140	58	Primary school	Thailand	Negative	neg	neg	neg	No	No	No	No	No	No	No	No	No	No	No	No	No	No	No	No	No	No	No	No	No	Yes	Yes	Yes	No	Yes	No	Yes	Trading/merchant	29.5918
Male		24	182	78	High school	Thailand	Negative	neg	neg	neg	No	No	No	No	No	Yes	No	No	Yes	Yes	No	Yes	No	Yes	Yes	No	Yes	No	No	No	No	Yes	Yes	Yes	No	Yes	Yes	Yes	General laborer/Freelance	23.5479
Female	No	46	167	102	High school	Thailand	Negative	neg	neg	neg	No	No	No	No	No	No	No	No	No	No	No	No	No	No	No	No	No	No	No	No	No	Yes	No	Yes	No	No	Yes	Yes	Trading/merchant	36.5736
Female	No	33	170	77	Above high school	Thailand	Negative	neg	neg	neg	No	No	No	No	No	No	No	No	No	No	No	No	No	Yes	No	No	No	No	No	No	No	Yes	Yes	Yes	No	No	No	Yes	Medical personnel	26.6436
Female	No	36	150	64	Secondary school	Myanmar	Negative	neg	neg	neg	No	No	No	No	No	No	No	No	No	No	No	No	No	No	No	No	No	No	No	No	No	Yes	Yes	No	No	Yes	No	No	General laborer/Freelance	28.4444
Female	No	42	154	51	Above high school	Thailand	Negative	neg	neg	neg	No	No	No	No	No	No	No	No	No	No	No	No	No	No	No	No	No	No	No	No	No	Yes	Yes	Yes	No	Yes	Yes	Yes	Other	21.5045
Male		65	160	58	Secondary school	Thailand	Negative	neg	neg	neg	Yes	No	No	No	No	No	No	No	No	No	No	No	No	No	No	No	No	No	No	No	Yes	Yes	Yes	Yes	Yes	Yes	Yes	Yes	Public transport driver	22.6562
Male		26	170	56	Primary school	Myanmar	Negative	neg	neg	neg	No	No	No	No	No	No	No	No	No	No	No	No	No	No	No	No	No	No	No	No	No	Yes	Yes	No	No	No	No	Yes	Customer service representative	19.3772
Female	No	24	170	40	Above high school	Thailand	Negative	neg	neg	neg	No	No	No	No	No	No	No	No	No	No	No	No	No	No	No	No	No	No	No	No	No	Yes	Yes	Yes	No	No	No	Yes	Other	13.8408
Male		65	165	71	Primary school	Thailand	Negative	neg	neg	neg	Yes	Yes	No		No	No	No	No	No	No	No	No	No	No	No	No	No	No	No	No	No	Yes	Yes	Yes	No	Yes	Yes	Yes	Public transport driver	26.079
Female	No	25	156	50	Above high school	Thailand	Negative	neg	neg	neg	No	No	No	No	No	No	No	No	No	No	No	No	No	No	No	No	Yes	No	No	No	No	Yes	Yes	No	Yes	No	Yes	Yes	General laborer/Freelance	20.5457
Female	No	46	160	75	Above high school	Thailand	Negative	neg	neg	neg	Yes	No	No	No	No	No	No	No	No	Yes	No	No	No	No	No	No	No	Yes	No	No	No	Yes	Yes	No	No	No	No	No	Other	29.2969
Male		28	165	47	I never attended school	Myanmar	Negative	neg	neg	neg	No	No	No	No	No	No	No	No	No	No	No	No	No	No	No	No	No	No	No	No	No	Yes	Yes	Yes	No	No	Yes	Yes	General laborer/Freelance	17.2635
Female	No	48	167	66	I never attended school	Thailand	Negative	neg	neg	neg	No	No	No	No	No	No	No	No	No	No	No	No	No	No	No	No	No	No	No	No	No	Yes	Yes	Yes	No	Yes	Yes	Yes	Other	23.6652
Female	No	44	155	55	Above high school	Thailand	Negative	neg	neg	neg	No	No	No	No	No	No	No	No	No	No	No	No	No	No	No	No	No	No	No	No	No	Yes	Yes	Yes	No	Yes	Yes	Yes	Other	22.8928
Female	No	39	160	57	Above high school	Thailand	Negative	neg	neg	neg	No	No	No	No	No	No	No	No	No	No	No	No	No	No	No	No	No	No	No	No	No	Yes	Yes	Yes	No	Yes	Yes	Yes	Other	22.2656
Female	No	51	157	54	Secondary school	Thailand	Negative	neg	neg	neg	Yes	No	No	No	No	No	No	No	No	No	No	No	No	No	No	No	No	No	No	No	No	Yes	Yes	Yes	No	Yes	Yes	Yes	Other	21.9076
Female	No	40	144	42.8	I never attended school	Myanmar	Negative	neg	neg	neg	No	No	No	No	No	No	No	No	No	No	No	No	No	No	No	No	No	No	No	No	No	Yes	Yes	No	Yes	Yes	No	No	General laborer/Freelance	20.6404
Male		39	175	95	High school	Thailand	Negative	neg	neg	neg	No	No	No	No	No	No	No	No	No	No	No	Yes	No	No	No	No	No	No	No	No	No	Yes	Yes	Yes	No	No	No	Yes	Security guard	31.0204
Male		34	175	73	High school	Thailand	Negative	neg	neg	neg	No	No	No	No	No	No	No	No	No	No	No	No	No	No	No	No	No	No	No	No	No	Yes	Yes	Yes	No	No	No	Yes	Customer service representative	23.8367
Female	No	36	150	93	Above high school	Thailand	Negative	neg	neg	neg	Yes	No	No	No	No	No	No	No	No	Yes	No	Yes	No	Yes	No	Yes	No	No	No	No	No	Yes	Yes	Yes		No	No	Yes	Customer service representative	41.3333
Male		34	170	66	Primary school	Myanmar	Negative	neg	neg	neg	No	No	No	No	No	No	No	No	Yes	No	No	Yes	No	No	No	No	No	No	No	No	No	Yes	Yes	No	No	No	No	Yes	Good/food delivery driver	22.8374
Female	No	43	160	70	Primary school	Thailand	Negative	neg	neg	neg	Yes	No	No	No	No	No	No	No	No	No	No	No	No	No	No	No	No	No	No	No	No	Yes	Yes	Yes	No	Yes	Yes	Yes	Customer service representative	27.3438
Female		53	151	54	I never attended school	Myanmar	Negative	neg	neg	neg	Yes	No	No	No	No	No	No	No	No	No	No	No	No	No	No	No	No	No	No	No	No	Yes	Yes	No	No	Yes	Yes	Yes	General laborer/Freelance	23.6832
Female	No	24	155	49	I never attended school	Myanmar	Negative	neg	neg	neg	No	No	No	No	No	No	No	No	No	No	No	No	No	No	No	No	No	No	No	No	No	Yes	Yes	Yes	No	No	No	Yes	Customer service representative	20.3954
Female	No	44	150	55	I never attended school	Myanmar	Negative	neg	neg	neg	Yes	Yes	No	No	No	No	No	No	No	No	No	No	No	No	No	No	No	No	No	No	No	Yes	Yes	No	No	Yes	No	No	General laborer/Freelance	24.4444
Female	No	32	150	51	I never attended school	Myanmar	Negative	neg	neg	neg	No	No	No	No	No	No	No	No	No	No	No	No	No	No	No	No	No	No	No	No	No	Yes	Yes	Yes	No	No	No	No	Customer service representative	22.6667
Female	No	23	158	49	Above high school	Thailand	Negative	neg	neg	neg	No	No	No	No	No	No	No	No	No	No	No	No	No	No	No	No	No	No	No	No	No	Yes	Yes	Yes	No	Yes	No	Yes	Other	19.6283
Female		41	157	54	I never attended school	Thailand	Negative	neg	neg	neg	No	No	No	No	No	No	No	No	No	Yes	No	No	No	No	No	No	No	No	No	No	No	Yes	Yes	Yes	No	Yes	No	Yes	Other	21.9076
Female	No	37	158	53	Above high school	Thailand	Negative	neg	neg	neg	No	No	No	No	No	No	No	No	No	No	No	No	No	No	No	No	No	No	No	No	No	Yes	Yes	Yes	No	No	No	Yes	Customer service representative	21.2306
Female	No	23	158	50	Above high school	Thailand	Negative	neg	neg	neg	No	No	No	No	No	No	No	No	No	No	No	No	No	No	No	No	No	No	No	No	No	No						Yes	Students	20.0288
Female		51	155	51	I never attended school	Myanmar	Negative	neg	neg	neg	No	No	No	No	No	No	No	No	No	No	No	No	No	No	No	No	No	No	No	No	No	Yes	No	No	No	Yes	No	Yes	General laborer/Freelance	21.2279
Male		55	163	61	Primary school	Thailand	Negative	neg	neg	neg	No	No	No	No	No	No	No	No	No	Yes	No	No	No	No	No	No	No	No	No	No	No	Yes	Yes	Yes	No	Yes	Yes	Yes	Public transport driver	22.9591
Female	No	28	150	55	I never attended school	Myanmar	Negative	neg	neg	neg	No	No	No	No	No	No	No	No	No	No	No	No	No	No	No	No	No	No	No	No	No	Yes	Yes	No	No	Yes	No	Yes	General laborer/Freelance	24.4444
Male		60	174	80	High school	Thailand	Negative	neg	neg	neg	No	No	Yes	No	No	No	No	No	No	No	No	No	No	No	No	No	No	No	No	No	No	No						Yes	Public transport driver	26.4236
Male		37	169	82	High school	Thailand	Negative	neg	neg	neg	Yes	No	No	No	No	No	No	No	No	No	No	No	No	No	No	No	No	No	No	No	No	Yes	Yes	No		Yes			Municipal worker	28.7105
Male		36	175	70	I never attended school	Myanmar	Negative	neg	neg	neg	No	No	No	No	No	No	No	No	No	No	No	No	No	No	No	No	No	No	No	No	No	Yes	Yes	Yes	Yes	Yes	Yes	Yes	Customer service representative	22.8571
Male		32	171	63	Above high school	Thailand	Negative	neg	neg	neg	No	No	No	No	No	No	No	No	No	No	No	No	No	No	No	No	No	No	No	No	No	Yes	Yes	Yes	No	No	No	No	Employees of companies/private organization	21.5451
Female	No	31	164	52	Above high school	Thailand	Negative	neg	neg	neg	No	No	No	No	No	No	No	No	No	No	No	No	No	No	No	No	No	No	No	No	No	Yes	Yes	Yes	No	No	No	Yes	Customer service representative	19.3337
Male		56	163	58	I never attended school	Myanmar	Negative	neg	neg	neg	Yes	No	No	No	No	No	No	No	No	Yes	Yes	No	No	No	No	Yes	No	No	No	No	No	Yes	Yes	No				Yes	General laborer/Freelance	21.83
Female	No	32	155	57	Above high school	Thailand	Negative	neg	neg	neg	No	No	No	No	No	No	No	No	No	Yes	No	No	No	Yes	No	Yes	No	No	No	No	No	Yes	Yes	Yes	No	No	No	No	Employees of companies/private organization	23.7253
Male		33	165	52	I never attended school	Myanmar	Negative	neg	neg	neg	No	No	No	No	No	No	No	No	No	No	No	No	No	No	No	No	No	No	No	No	No	Yes	Yes	No	No	Yes	No	No	Other	19.1001
Female	No	39	160	80	Secondary school	Thailand	Negative	neg	neg	neg	Yes	Yes	No	No	No	No	No	No	No	No	No	No	No	No	No	No	No	No	No	No	No	No						No	Customer service representative	31.25
Female	No	42	164	68	Above high school	Thailand	Negative	neg	neg	neg	No	No	No	No	No	No	No	No	No	No	No	Yes	Yes	Yes	Yes	Yes	No	Yes	No	No	No	No						Yes	Tour guide	25.2826
Male		37	170	64	Above high school	Thailand	Negative	neg	neg	neg	Yes	Yes	No	No	No	No	No	No	No	No	No	No	No	No	No	No	No	No	No	No	No	Yes	Yes	Yes	Yes	Yes	Yes	Yes	Other	22.1453
Male		41	165	61	I never attended school	Myanmar	Negative	neg	neg	neg	No	No	No	No	No	No	No	No	No	No	No	No	No	No	No	No	No	No	No	No	No	Yes	Yes	No	Yes	Yes	No	Yes	Cleaning staff/Housekeeper	22.4059
Female	No	34	156	75	High school	Thailand	Negative	neg	neg	neg	No	No	No	No	No	No	No	No	No	No	No	No	No	No	No	No	No	No	No	No	No	Yes	Yes	No	No	Yes	No	Yes	General laborer/Freelance	30.8185
Male		38	165	56	Primary school	Myanmar	Negative	neg	neg	neg	No	No	No	No	No	No	No	No	No	No	No	No	No	No	No	No	No	No	No	No	No	Yes	Yes	No	No	Yes	No	Yes	General laborer/Freelance	20.5693
Female	No	29	156	50	Above high school	Thailand	Negative	neg	neg	neg	No	No	No	No	No	No	No	No	No	No	No	No	No	No	No	No	No	No	No	No	No	Yes	Yes	Yes	No	No	No	Yes	Customer service representative	20.5457
Female	No	36	155	62	I never attended school	Thailand	Negative	neg	neg	neg	No	No	No	No	No	No	No	No	No	No	No	No	No	No	No	No	No	No	No	No	No	Yes	Yes	Yes	No	Yes	No	Yes	Customer service representative	25.8065
Female	No	24	150	64	I never attended school	Myanmar	Negative	neg	neg	neg	No	No	No	No	No	No	No	No	No	No	No	No	No	No	No	No	No	No	No	No	No	Yes	Yes	No	No	Yes	No	No	General laborer/Freelance	28.4444
Male		40	167	60	I never attended school	Myanmar	Negative	neg	neg	neg	No	No	No	No	No	No	No	No	No	No	No	No	No	No	No	No	No	No	No	No	No	Yes	Yes	No	No	Yes	No	Yes	General laborer/Freelance	21.5139
Male		27	157	60	Secondary school	Thailand	Negative	neg	neg	neg	No	No	No	No	No	No	No	No	No	No	No	No	No	No	No	No	No	No	No	No	No	Yes	Yes	Yes	No	No	No	No	Customer service representative	24.3418
Female	No	28	152	49	I never attended school	Myanmar	Negative	neg	neg	neg	No	No	No	No	No	No	No	No	No	No	No	No	No	No	No	No	No	No	No	No	No	Yes	Yes	Yes	No	No	No	Yes	Cleaning staff/Housekeeper	21.2084
Female	No	54	153	62	I never attended school	Myanmar	Negative	neg	neg	neg	No	No	No	No	No	No	No	No	No	No	No	No	No	No	No	No	No	No	No	No	No	Yes	Yes	No	No	Yes	Yes	Yes	General laborer/Freelance	26.4855
Female	No	24	167	70	Above high school	Thailand	Negative	neg	neg	neg	No	No	No	No	No	No	No	No	No	No	No	No	No	No	No	Yes	Yes	No	Yes	No	No	Yes	Yes	Yes	No	No	No	No	Employees of companies/private organization	25.0995
Female	No	24	150	48	I never attended school	Myanmar	Negative	neg	neg	neg	No	No	No	No	No	No	No	No	No	No	No	No	No	No	No	No	No	No	No	No	No	Yes	Yes	Yes	No	Yes	Yes	Yes	Customer service representative	21.3333
Male		25	169	54	I never attended school	Myanmar	Negative	neg	neg	neg	No	No	No	No	No	No	No	No	No	No	No	No	No	No	No	No	No	No	No	No	No	Yes	Yes	Yes	No	Yes	Yes	Yes	Customer service representative	18.9069
Male		62		57	I never attended school	Myanmar	Negative	neg	neg	neg	No	No	No	No	No	No	No	No	No	No	No	No	No	No	No	No	No	No	No	No	No	Yes	Yes	No	No	Yes		Yes	General laborer/Freelance
Female	No	44	150	65	I never attended school	Myanmar	Negative	neg	neg	neg	No	No	No	No	No	No	No	No	No	No	No	No	No	No	No	No	No	No	No	No	No	Yes	Yes	No	No	Yes	No	No	General laborer/Freelance	28.8889
Male		23	170	89	Primary school	Thailand	Negative	neg	neg	neg	No	No	No	No	No	No	No	No	No	No	No	No	No	No	No	No	No	No	No	No	No	Yes	Yes	No	No	Yes	No	No	General laborer/Freelance	30.7958
Female	No	21	160	78	Secondary school	Thailand	Negative	neg	neg	neg	No	No	No	No	No	No	No	No	No	No	No	No	No	Yes	No	Yes	No	No	No	No	No	Yes	Yes	Yes	No	No	Yes	Yes	Customer service representative	30.4688
Male		64	156	52	Primary school	Thailand	Negative	neg	neg	neg	No	Yes	No	No	No	No	No	No	No	No	No	No	No	No	No	Yes	No	Yes	No	No	No	Yes	Yes	Yes	No	Yes	Yes	Yes	Public transport driver	21.3675
Male		30	164	84.7	Primary school	Myanmar	Negative	neg	neg	neg	No	No	No	No	No	No	No	No	No	No	No	No	No	No	No	No	No	No	No	No	No	Yes	Yes	No	No	Yes	No	No	General laborer/Freelance	31.4917
Female	No	35	162	48	Above high school	Thailand	Negative	neg	neg	neg	No	No	No	No	No	No	No	No	No	No	No	No	No	No	No	No	No	No	No	No	Yes	Yes	Yes	Yes	No	No	Yes	Yes	Other	18.2899
Female	No	32	147	48	I never attended school	Myanmar	Negative	neg	pos	pos	No	No	No	No	No	No	No	No	No	No	No	No	No	No	No	No	No	No	No	No	No	Yes	Yes	No	No	Yes	No	No	General laborer/Freelance	22.213
Male		23	155	41	Secondary school	Thailand	Negative	neg	neg	neg	No	No	No	No	No	No	No	No	No	No	No	No	No	No	No	No	No	No	No	No	No	Yes	Yes	Yes	No	No	No	Yes	Employees of companies/private organization	17.0656
Female	No	34	142	57	Primary school	Thailand	Negative	neg	pos	pos	No	No	No	No	No	No	No	No	No	No	No	No	No	No	No	No	No	No	No	No	No	Yes	Yes	Yes	No	No	No	Yes	Cleaning staff/Housekeeper	28.2682
Female	No	26	150	49	I never attended school	Myanmar	Negative	neg	pos	pos	No	No	No	No	No	No	No	No	No	No	No	No	No	No	No	No	No	No	No	No	No	Yes	Yes	Yes	No	No	Yes	No	Trading/merchant	21.7778
Male		28	179	109	Above high school	Thailand	Negative	neg	pos	pos	No	No	No	No	No	No	No	No	No	No	No	Yes	No	No	No	Yes	No	No	No	No	No	Yes	Yes	Yes	No	Yes	Yes	Yes	Public transport driver	34.0189
Other		42	163	45	Above high school	Thailand	Negative	neg	pos	pos	No	No	No	No	No	No	Yes	No	No	No	No	No	No	No	No	No	No	No	No	No	No	Yes	Yes	Yes	No	No	No	No	General laborer/Freelance	16.937
Female	No	62	153	53	Primary school	Thailand	Negative	neg	pos	pos	No	No	No	No	No	No	No	No	No	No	No	No	No	No	No	No	No	No	No	No	No	Yes	Yes	Yes	No	Yes	Yes	Yes	Customer service representative	22.6409
Female	No	42	152	44	High school	Thailand	Negative	neg	neg	neg	No	No	No	No	No	No	No	No	No	No	No	No	No	No	No	No	No	No	No	No	No	Yes	Yes	Yes	No	Yes	Yes	Yes	Customer service representative	19.0443
Female	No	37	157		Secondary school	Thailand	Negative	neg	neg	neg	No	No	No	No	No	No	No	No	No	No	No	No	No	No	No	No	No	No	No	No	No	No						No	Customer service representative
Male		48	160	57	I never attended school	Myanmar	Negative	neg	pos	pos	No	No	No	No	No	No	No	No	No	No	No	No	No	No	No	No	No	No	No	No	No	Yes	Yes	No	No	Yes	No	No	General laborer/Freelance	22.2656
Female	No	58	154	53	Above high school	Thailand	Negative	pos	neg	pos	No	No	No	No	No	No	No	No	No	No	No	No	No	No	No	No	No	No	No	No	No	Yes	Yes	No	No	Yes	No	Yes	Employees of companies/private organization	22.3478
Female	No	40	158	50	Above high school	Thailand	Negative	pos	neg	pos	No	No	No	No	No	No	No	No	No	No	No	No	No	No	No	No	No	No	No	No	No	Yes	Yes	Yes	No	No	No	Yes	Employees of companies/private organization	20.0288
Female	No	60	150	60	High school	Thailand	Negative	neg	neg	neg	No	No	No	No	No	No	No	No	No	No	No	No	No	No	No	No	No	No	No	No	No	Yes	Yes	Yes	No	Yes	Yes	Yes	Customer service representative	26.6667
Male		25	160	50	Above high school	Thailand	Negative	neg	neg	neg	No	No	No	No	No	No	No	No	No	No	No	No	No	No	No	No	No	No	No	No	No	Yes	Yes	Yes	No	Yes	No	Yes	Customer service representative	19.5312
Male		21	152	53	I never attended school	Myanmar	Negative	neg	neg	neg	No	No	No	No	No	No	No	No	No	No	No	No	No	Yes	No	No	No	No	No	No	No	Yes	Yes	No	No	Yes	No	Yes	General laborer/Freelance	22.9398
Female	No	42	156	60	Secondary school	Thailand	Negative	neg	neg	neg	No	No	No	No	No	No	No	No	No	No	No	No	No	No	No	No	No	No	No	No	No	Yes	Yes	Yes		Yes	Yes	Yes	General laborer/Freelance	24.6548
Female	No	38	150	54	High school	Thailand	Negative	neg	neg	neg	No	No	No	No	No	No	No	No	No	No	Yes	Yes	No	No	No	No	No	No	No	No	No	Yes	Yes	Yes	No	Yes	Yes	Yes	Good/food delivery driver	24
Female	No	42	167	79	High school	Thailand	Negative	neg	neg	neg	No	No	No	No	No	No	No	No	No	No	No	No	No	No	No	No	No	No	No	No	No	Yes	Yes	Yes	No	Yes	Yes	Yes	Customer service representative	28.3266
Male		49	163	58	Primary school	Myanmar	Negative	neg	neg	neg	No	No	No	No	No	No	No	No	No	No	No	No	No	No	No	No	No	No	No	No	No	Yes	Yes	No	No	Yes	Yes	Yes	General laborer/Freelance	21.83
Female	No	31	150	55	I never attended school	Myanmar	Negative	neg	neg	neg	No	No	No	No	No	No	No	No	No	No	No	No	No	No	No	No	No	No	No	No	No	Yes	Yes	No	No	Yes	Yes	No	General laborer/Freelance	24.4444
Male		28	160	50	Secondary school	Thailand	Negative	neg	neg	neg	No	No	No	No	No	No	No	No	No	No	No	No	No	No	No	No	No	No	No	No	No	Yes	Yes	No	No	Yes	No	Yes	Employees of companies/private organization	19.5312
Male		20	180	90	High school	Thailand	Negative	neg	neg	neg	No	No	No	No	No	No	No	No	No	No	No	No	No	No	No	No	No	No	No	No	Yes	Yes	Yes	Yes	No	Yes	No	Yes	Customer service representative	27.7778
Male		36	160	75	I never attended school	Myanmar	Negative	neg	neg	neg	No	No	No	No	No	No	No	No	No	No	No	No	No	No	No	Yes	Yes	No	No	No	No	Yes	Yes	No	No	Yes	No	No	General laborer/Freelance	29.2969
Female	No	47	158	63	I never attended school	Myanmar	Negative	neg	neg	neg	No	No	No	No	No	No	No	No	No	No	No	No	No	No	No	No	No	No	No	No	No	Yes	Yes	No	No	Yes	No	Yes	General laborer/Freelance	25.2363
Male		32	167	58	Above high school	Thailand	Negative	neg	neg	neg	No	No	No	No	No	No	No	No	No	No	No	No	No	Yes	No	No	Yes	No	No	No	No	Yes	Yes	Yes	No	Yes	No	Yes	Customer service representative	20.7967
Female	No	26	160	54	Above high school	Thailand	Negative	neg	neg	neg	No	No	No	No	No	No	No	No	No	No	No	No	No	No	No	No	No	No	No	No	No	Yes	Yes	Yes	No	Yes	Yes	Yes	Customer service representative	21.0938
Male		30	172	65	I never attended school	Myanmar	Negative	neg	neg	neg	No	No	No	No	No	No	No	No	No	No	No	Yes	No	No	No	No	No	No	No	No	No	Yes	Yes	No	No	Yes	Yes	Yes	General laborer/Freelance	21.9713
Male		27	165	67	Secondary school	Thailand	Negative	neg	neg	neg	No	No	No	No	No	No	No	No	No	No	No	No	No	No	No	No	No	No	No	No	No	Yes	Yes	Yes	No	Yes	Yes	Yes	Good/food delivery driver	24.6097
Female	No	44	150	46	Secondary school	Thailand	Negative	neg	neg	neg	No	No	No	No	No	No	No	No	No	No	No	No	No	No	No	No	No	No	No	No	No	Yes	Yes	Yes	No	Yes	Yes	Yes	Customer service representative	20.4444
Male		25	175	102	Above high school	Thailand	Negative	neg	neg	neg	No	No	No	No	No	No	No	No	No	No	No	No	No	No	No	No	No	No	No	No	No	Yes	Yes	Yes	No	Yes	No	Yes	Customer service representative	33.3061
Male		51	165	49	I never attended school	Myanmar	Negative	neg	neg	neg	Yes	No	No	No	No	No	No	No	No	No	No	No	No	No	No	No	No	No	No	No	No	Yes	No	No	No	Yes	No	Yes	General laborer/Freelance	17.9982
Male		52	176	88	High school	Thailand	Negative	neg	neg	neg	No	No	No	No	No	No	No	No	No	No	No	No	No	No	No	No	No	No	No	No	No	Yes	Yes	Yes	No	Yes	No	Yes	Customer service representative	28.4091
Female	No	43	160	62	High school	Thailand	Negative	neg	neg	neg	No	No	No	No	No	No	No	No	No	No	No	No	No	No	No	No	No	No	No	No	No	Yes	Yes	Yes	No	Yes	Yes	Yes	Customer service representative	24.2188
Female	No	38	153	48	I never attended school	Myanmar	Negative	neg	neg	neg	No	No	No	No	No	No	No	No	No	No	No	No	No	No	No	No	No	No	No	No	No	Yes	Yes	No	No	Yes	No	No	General laborer/Freelance	20.5049
Male		22	179	69	Above high school	Thailand	Negative	neg	neg	neg	No	No	No	No	No	No	No	No	No	No	No	No	No	No	No	No	No	No	No	No	No	Yes	Yes	Yes	No	No	Yes	Yes	Students	21.5349
Male		34	167	59	Above high school	Thailand	Negative	neg	neg	neg	No	No	No	No	No	No	No	No	No	No	No	No	No	No	No	No	No	No	No	No	No	Yes	Yes	Yes	No	Yes	No	Yes	Employees of companies/private organization	21.1553
Female	No	28	163	55	Above high school	Thailand	Negative	neg	neg	neg	No	No	No	No	No	No	No	No	No	No	No	No	No	No	No	No	No	No	No	No	No	Yes	Yes	Yes	No	Yes	No	Yes	Cleaning staff/Housekeeper	20.7008
Female	No	32	155	50	Above high school	Thailand	Negative	neg	neg	neg	No	No	No	No	No	No	No	No	No	No	No	No	No	No	No	No	No	No	No	No	No	Yes	Yes	Yes	No	Yes	No	Yes	Employees of companies/private organization	20.8117
Female	No	39	165	58	Above high school	Thailand	Negative	neg	neg	neg	Yes	Yes	No	No	No	No	No	No	No	No	No	No	No	No	No	No	No	No	No	No	No	Yes	Yes	Yes	No	No	No	Yes	Employees of companies/private organization	21.3039
Female	No	53	157	80	I never attended school	Myanmar	Negative	neg	neg	neg	No	No	No	No	No	No	No	No	No	No	No	No	No	No	No	No	No	No	No	No	No	Yes	Yes	No	No	Yes	Yes	Yes	General laborer/Freelance	32.4557
Female	No	33	164	48	Above high school	Thailand	Negative	neg	neg	neg	No	No	No	No	No	No	No	No	No	No	No	No	No	No	No	No	No	No	No	No	No	Yes	Yes	Yes	No	Yes	No	Yes	Customer service representative	17.8465
Male		43	165	70	I never attended school	Myanmar	Negative	neg	neg	neg	No	No	No	No	No	No	No	No	No	No	No	No	No	No	No	No	No	No	No	No	No	Yes	Yes	No	No	Yes	Yes	Yes	General laborer/Freelance	25.7117
Male		34	165	80	I never attended school	Myanmar	Negative	neg	neg	neg	No	No	No	No	No	No	No	No	No	No	No	No	No	No	No	No	No	No	No	No	No	Yes	Yes	No	No	Yes	No	Yes	Other	29.3848
Male		41	173	70	Above high school	Thailand	Negative	neg	neg	neg	No	No	No	No	No	No	No	No	No	No	No	No	No	No	No	No	No	No	No	No	No	Yes	Yes	Yes	No	No	No	Yes	Customer service representative	23.3887
Female	No	24	158	43	Above high school	Thailand	Negative	neg	neg	neg	No	No	No	No	No	No	No	No	No	No	No	Yes	No	No	No	No	No	No	No	No	No	Yes	Yes	Yes	No	No	Yes	Yes	Students	17.2248
Male		39	170	64	I never attended school	Myanmar	Negative	neg	neg	neg	No	No	No	No	No	No	No	No	No	No	No	No	No	No	No	No	No	No	No	No	No	Yes	Yes	No	No	Yes	Yes	Yes	General laborer/Freelance	22.1453
Female	No	27	150	57	Secondary school	Myanmar	Negative	neg	neg	neg	No	No	No	No	No	No	No	No	No	No	No	No	No	No	No	No	No	No	No	No	No	Yes	Yes	No	No	Yes	No	Yes	General laborer/Freelance	25.3333
Female	No	33	154	48	Above high school	Thailand	Negative	neg	neg	neg	No	No	No	No	No	No	No	No	No	No	No	No	No	No	No	No	No	No	No	No	No	Yes	Yes	Yes	No	Yes	No	Yes	Customer service representative	20.2395
Female	No	24	153	68	Primary school	Myanmar	Negative	neg	neg	neg	No	No	No	No	No	No	No	No	No	No	No	No	No	No	No	No	No	No	No	No	No	Yes	Yes	Yes	No	Yes	Yes	Yes	General laborer/Freelance	29.0487
Male		38	170	79	High school	Thailand	Negative	neg	neg	neg	No	No	No	No	No	No	No	No	No	No	No	Yes	No	No	No	No	No	No	No	No	No	Yes	Yes	Yes	No	No	No	Yes	Customer service representative	27.3356
Male		28	168	71	Above high school	Thailand	Negative	neg	neg	neg	No	No	No	No	No	No	No	No	No	No	No	No	No	No	No	No	No	No	No	No	No	Yes	Yes	No	No	No	No	Yes	Employees of companies/private organization	25.1559
Male		26	172	74	Above high school	Thailand	Negative	neg	neg	neg	No	No	No	No	No	No	No	No	No	No	No	No	No	No	No	No	No	No	No	No	No	Yes	Yes	Yes	No	No	No	Yes	Trading/merchant	25.0135
Female	No	42	150	50	Primary school	Myanmar	Negative	neg	neg	neg	No	No	No	No	No	No	No	No	No	No	No	No	No	No	No	No	No	No	No	No	No	Yes	Yes	No	No	Yes	No	No	General laborer/Freelance	22.2222
Female	No	28	158	55	High school	Thailand	Negative	neg	neg	neg	No	No	No	No	No	No	No	No	No	No	No	No	No	Yes	No	No	No	No	No	No	No	Yes	Yes	Yes	No	No	No	Yes	Cleaning staff/Housekeeper	22.0317
Male		20	170	43	Primary school	Thailand	Negative	neg	neg	neg	No	No	No	No	No	No	No	No	No	No	No	Yes	No	No	No	No	No	No	No	No	No	Yes	Yes	Yes	No	No	Yes	Yes	Customer service representative	14.8789
Female	No	30	146	46.5	I never attended school	Myanmar	Negative	neg	neg	neg	No	No	No	No	No	No	No	No	No	No	No	No	No	No	No	No	No	No	No	No	No	Yes	No	No		No	No	No	Farmers	21.8146
Male		29	167	54	Above high school	Thailand	Negative	neg	neg	neg	No	No	No	No	No	No	No	No	No	Yes	Yes	Yes	No	Yes	No	No	No	No	No	No	No	Yes	Yes	No	No	Yes	No	Yes	Employees of companies/private organization	19.3625
Male		38	176	75	High school	Thailand	Negative	neg	neg	neg	No	No	No	No	No	No	No	No	No	No	No	No	No	No	No	No	No	No	Yes	No	No	Yes	Yes	Yes	No	Yes	No	Yes	Customer service representative	24.2123
Female	No	31	160	62	High school	Thailand	Negative	neg	neg	neg	No	No	No	No	No	No	No	No	No	No	No	No	No	No	No	No	No	No	No	No	No	Yes	Yes	No	No	No	No	Yes	Cleaning staff/Housekeeper	24.2188
Male		29	173	62	Secondary school	Thailand	Negative	neg	neg	neg	No	No	No	No	No	No	No	No	No	No	No	No	No	No	No	No	No	No	No	No	No	Yes	Yes	Yes	No	Yes	No	Yes	Customer service representative	20.7157
Male		42	163	62.4	I never attended school	Myanmar	Negative	neg	neg	neg	No	No	No	No	No	No	No	No	No	Yes	Yes	No	No	No	No	No	No	No	No	No	No	Yes	Yes	No	No	Yes	Yes	Yes	General laborer/Freelance	23.486
Male		47	165	72	I never attended school	Myanmar	Negative	neg	neg	neg	No	No	No	No	No	No	No	No	No	No	No	No	No	No	No	No	No	No	No	No	No	Yes	Yes	No	No	Yes	No	No	General laborer/Freelance	26.4463
Male	Yes	43	155	60	Primary school		Negative	neg	neg	neg	Yes	Yes	Yes	Yes	Yes	Yes	Yes	Yes	No	No	No	No	No	No	No	No	No	No	No	No	Yes	Yes	Yes	Yes	No	No	No	No	Other	24.974
Female	No	57	155	65	Secondary school	Thailand	Negative	neg	neg	neg	Yes	No	No	No	No	No	No	No	No	No	No	No	No	No	No	No	No	No	No	No	No	Yes	Yes	No	No	No	No	Yes	Employees of companies/private organization	27.0552
Male		22	174	70	High school	Thailand	Negative	neg	neg	neg	No	No	No	No	No	No	No	No	No	No	No	No	No	No	No	No	No	No	No	No	No	Yes	Yes	Yes	No	No		Yes	Customer service representative	23.1206
Female	No	27	159	74	Above high school	Thailand	Negative	neg	neg	neg	No	No	No	No	No	No	No	No	No	No	No	No	No	No	No	No	No	No	No	No	No	Yes	Yes	Yes	No	No	No	Yes	Customer service representative	29.271
Male		22	170	54	I never attended school	Myanmar	Negative	neg	neg	neg	No	No	No	No	No	No	No	No	No	No	No	No	No	No	No	No	No	No	No	No	No	Yes	Yes	No	No	Yes	Yes	Yes	General laborer/Freelance	18.6851
Male		36	170	50	Above high school	Thailand	Negative	neg	neg	neg	No	No	No	No	No	No	No	No	No	No	No	No	No	No	No	No	No	No	No	No	No	Yes	Yes	Yes	No	Yes	No	Yes	Employees of companies/private organization	17.301
Male		35	165	62	I never attended school	Myanmar	Negative	neg	neg	neg	No	No	No	No	No	No	No	No	No	No	No	No	No	No	No	No	No	No	No	No	No	Yes	Yes	No	No	Yes	Yes	Yes	General laborer/Freelance	22.7732
Male		21	180	100	Above high school	Thailand	Negative	neg	neg	neg	No	No	No	No	No	No	No	No	No	No	No	No	No	No	No	No	No	No	No	No	No	Yes	Yes	Yes	No	No	No	Yes	Customer service representative	30.8642
Male		57	175	65	I never attended school	Myanmar	Negative	neg	neg	neg	No	No	No	No	No	No	No	No	No	No	No	No	No	No	No	No	No	No	No	No	No	Yes	Yes	No	No	Yes	No	Yes	General laborer/Freelance	21.2245
Male		55	158	40	I never attended school	Myanmar	Negative	neg	neg	neg	No	No	No	No	No	No	No	No	No	No	No	No	No	No	No	No	No	No	No	No	No	Yes	Yes	Yes	No	Yes		Yes	General laborer/Freelance	16.0231
Female	No	25	159	85	I never attended school	Thailand	Negative	neg	neg	neg	No	No	No	No	No	No	No	No	No	No	No	No	No	No	No	No	No	No	No	No	No	Yes	Yes	Yes	No	No	No	Yes	Customer service representative	33.6221
Male		24	160	70	Secondary school	Thailand	Negative	neg	neg	neg	Yes	No	No	No	No	No	No	No	No	No	No	No	No	No	No	No	No	No	No	No	No	Yes	Yes	No	No	Yes	No	Yes	Other	27.3438
Male		34	155	56	I never attended school	Myanmar	Negative	neg	neg	neg	No	No	No	No	No	No	No	No	No	No	No	No	No	No	No	No	No	No	No	No	No	Yes	No	No	No	No	No	Yes	Farmers	23.3091
Female	No	48	149	53	Secondary school	Thailand	Negative	neg	neg	neg	No	No	No	No	No	No	No	No	No	No	No	No	No	No	No	No	No	No	No	No	No	Yes	Yes	Yes	No	No	No	Yes	Employees of companies/private organization	23.8728
Male		30	165	64	Above high school	Thailand	Negative	neg	neg	neg	No	No	No	No	No	No	No	No	No	No	No	No	No	No	No	No	No	No	No	No	No	Yes	Yes	No	No	No	No	Yes	Employees of companies/private organization	23.5078
Male		32	150	45	I never attended school	Myanmar	Negative	neg	neg	neg	No	No	No	No	No	No	No	No	No	No	No	No	No	No	No	No	No	No	No	No	No	Yes	Yes	No	No	Yes	No	No	General laborer/Freelance	20
Female	No	47	148	57	High school	Thailand	Negative	neg	neg	neg	No	No	No	No	No	No	No	No	No	No	No	No	No	No	No	No	No	No	No	No	No	Yes	Yes	No	No	No	No	Yes	Other	26.0226
Female	No	46	157	58	Secondary school	Thailand	Negative	neg	neg	neg	No	No	No	No	No	No	No	No	No	No	No	No	No	No	No	No	No	No	No	No	No	Yes	Yes	Yes	No	Yes	No	Yes	Customer service representative	23.5304
Male		25	165	55	I never attended school	Other country	Negative	neg	neg	neg	No	No	No	No	No	No	No	No	No	No	No	No	No	No	No	No	No	No	No	No	No	Yes	Yes	Yes	Yes	No	No	Yes	Customer service representative	20.202
Male		55	165	63	Primary school	Thailand	Negative	neg	neg	neg	No	No	No	No	No	No	No	No	No	No	No	Yes	No	No	No	Yes	No	No	Yes	No	No	Yes	Yes	No	No	Yes	No	Yes	Employees of companies/private organization	23.1405
Male		64	160	58	Primary school	Thailand	Negative	neg	neg	neg	No	No	No	No	No	No	No	No	No	No	No	No	No	No	No	No	No	No	No	No	No	Yes	Yes	No	No	Yes	No	Yes	Employees of companies/private organization	22.6562
Female	No	36	152	70	Above high school	Thailand	Negative	neg	neg	neg	No	No	No	No	No	No	No	No	No	No	No	No	No	No	No	No	No	No	No	No	No	Yes	Yes	Yes	No	No	No	Yes	Cleaning staff/Housekeeper	30.2978
Male		34	170	80	Primary school	Myanmar	Negative	neg	neg	neg	No	No	No	No	No	No	No	No	No	No	No	No	No	No	No	No	No	No	No	No	No	Yes	Yes	Yes	No	No	No	Yes	Customer service representative	27.6817
Female	No	52	155	67	Primary school	Thailand	Negative	neg	neg	neg	No	No	No	No	No	No	No	No	No	No	No	No	No	No	No	No	No	No	No	No	No	No						Yes	Employees of companies/private organization	27.8876
Male		36	169	50	High school	Thailand	Negative	neg	neg	neg	No	No	No	No	No	No	No	No	No	No	No	No	No	No	No	No	No	No	No	No	No	Yes	Yes	Yes	No	Yes	Yes	Yes	Other	17.5064
Male		39	177	86	Above high school	Thailand	Negative	neg	neg	neg	No	No	No	No	No	No	No	No	No	No	No	No	No	No	No	No	No	No	No	No	No	Yes	Yes	Yes	No	Yes	No	Yes	Customer service representative	27.4506
Male		49	163	63	I never attended school	Myanmar	Negative	neg	neg	neg	No	No	No	No	No	No	No	No	No	No	No	No	No	No	No	No	No	No	No	No	No	Yes	Yes	No	No	Yes		No	Trading/merchant	23.7118
Female	No	33	165	55	Above high school	Thailand	Negative	neg	neg	neg	No	No	No	No	No	No	No	No	No	No	No	No	No	No	No	No	No	No	No	No	No	Yes	Yes	Yes	No	Yes	No	Yes	Customer service representative	20.202
Male		49	167	62	Above high school	Thailand	Negative	neg	neg	neg	No	No	No	No	No	No	No	No	No	No	No	Yes	No	No	No	No	No	No	No	No	No	Yes	Yes	Yes	No	No	No	Yes	Customer service representative	22.231
Female	No	40	155	53	Above high school	Thailand	Negative	neg	neg	neg	No	No	No	No	No	No	No	No	No	No	No	No	No	No	No	No	No	No	No	No	No	Yes	Yes	Yes	No	No	No	Yes	Customer service representative	22.0604
Female	No	40	157	47	High school	Thailand	Negative	neg	neg	neg	No	No	No	No	No	No	No	No	No	No	No	No	No	No	No	No	No	No	No	No	No	Yes	Yes	No	No	No	No	Yes	Employees of companies/private organization	19.0677
Female	No	28	145	30	I never attended school	Myanmar	Negative	neg	neg	neg	No	No	No	No	No	No	No	No	No	No	No	No	No	No	No	No	No	No	No	No	No	Yes	Yes	No	No	Yes	Yes	Yes	General laborer/Freelance	14.2687
Male		23	176	65	Secondary school	Thailand	Negative	neg	neg	neg	No	No	No	No	No	No	No	No	Yes	Yes	No	Yes	Yes	No	No	No	No	Yes	No	No	No	Yes	Yes	Yes	No	No	No	Yes	Other	20.984
Female	No	30	155	45	High school	Thailand	Negative	neg	neg	neg	No	No	No	No	No	No	No	No	No	No	No	No	No	No	Yes	Yes	No	No	No	No	No	Yes	Yes	No	No	No	No	Yes	Medical personnel	18.7305
Male		29	175	77	Above high school	Thailand	Negative	neg	neg	neg	No	No	No	No	No	No	No	No	No	No	No	No	No	No	No	No	No	No	No	No	No	Yes	Yes	Yes	No	No	No	Yes	Customer service representative	25.1429
Male		25	170	70	Above high school	Thailand	Negative	neg	neg	neg	No	No	No	No	No	No	No	No	No	No	No	No	No	No	Yes	No	No	No	No	No	No	Yes	Yes	Yes	No	No	No	Yes	Other	24.2215
Male		21	174	68	I never attended school	Thailand	Negative	neg	neg	neg	No	No	No	No	No	No	No	No	No	No	No	No	No	No	No	No	No	No	No	No	No	No						No	Customer service representative	22.46
Female	No	31	158	75	Above high school	Thailand	Negative	neg	neg	neg	No	No	No	No	No	No	No	No	No	No	No	No	No	No	No	No	No	No	No	No	No	No						Yes	Self-employed/Personal business	30.0433
Female	No	35	150	42	I never attended school	Myanmar	Negative	neg	neg	neg	No	No	No	No	No	No	No	No	No	No	No	No	No	No	No	No	No	No	No	No	No	Yes	No	No	No	Yes		No	General laborer/Freelance	18.6667
Female	No	54	145	53	I never attended school	Myanmar	Negative	neg	neg	neg	Yes	Yes	No	No	No	No	No	No	No	No	No	No	No	No	No	No	No	No	No	No	No	Yes	Yes	No	No	Yes	No	No	General laborer/Freelance	25.2081
Female	No	39	160	51	High school	Thailand	Negative	neg	neg	neg	No	No	Yes	No	No	No	No	No	No	No	No	No	No	No	No	No	No	No	No	No	No	Yes	Yes	Yes	No	Yes	Yes	Yes	Customer service representative	19.9219
Female	No	41	160	55	Above high school	Thailand	Negative	neg	neg	neg	No	No	No	No	No	No	No	No	No	No	No	No	No	No	No	No	No	No	No	No	No	Yes	Yes	Yes	No	No	No	Yes	Employees of companies/private organization	21.4844
Female	No	41	154	61	High school	Thailand	Negative	neg	neg	neg	No	No	No	No	No	No	No	No	No	No	No	No	No	No	No	No	No	No	No	No	No	Yes	Yes	Yes	No	Yes	No	Yes	Customer service representative	25.721
Male		24	155	69	High school	Thailand	Negative	neg	neg	neg	Yes	No	No	No	No	No	No	No	No	No	No	No	No	No	No	No	No	No	No	No	No	Yes	Yes	No	No	No	No	No	Other	28.7201
Male		21	160	42	Primary school	Myanmar	Negative	neg	neg	neg	No	No	No	No	No	No	No	No	Yes	Yes	No	No	No	Yes	No	Yes	No	No	No	No	No	No						Yes	Customer service representative	16.4062
Female	No	41	160	85	Above high school	Thailand	Negative	neg	neg	neg	Yes	No	No	No	No	No	No	No	No	No	No	No	No	No	No	No	No	No	No	No	No	Yes	Yes	Yes	No	Yes	No	Yes	Cleaning staff/Housekeeper	33.2031
Male		26	163	64	I never attended school	Myanmar	Negative	neg	neg	neg	No	No	No	No	No	No	No	No	No	No	No	No	No	No	No	No	No	No	No	No	No	Yes	Yes	No	No	Yes	Yes	No	General laborer/Freelance	24.0882
Female	No	35	159	58	High school	Thailand	Negative	neg	neg	neg	No	No	No	No	No	No	No	No	No	No	No	No	No	No	No	No	No	No	No	No	No	Yes	No	Yes	No	Yes	No	Yes	Customer service representative	22.9421
Female	No	29	145	54	I never attended school	Thailand	Negative	neg	neg	neg	No	No	No	No	No	No	No	No	No	No	No	No	No	No	No	No	No	No	No	No	No	Yes	Yes	Yes	No	Yes	No	Yes	Cleaning staff/Housekeeper	25.6837
Male		52	155	54	Above high school	Thailand	Negative	neg	neg	neg	No	No	No	No	No	No	No	No	No	No	No	No	No	No	No	No	No	No	No	No	No	Yes	Yes	No	No	Yes	No	Yes	Customer service representative	22.4766
Male		27	175	75	Secondary school	Thailand	Negative	neg	neg	neg	No	No	No	No	No	No	No	No	No	No	No	Yes	No	No	No	No	No	No	No	No	No	Yes	Yes	Yes	No	Yes	Yes	Yes	Good/food delivery driver	24.4898
Male		52	157	55	I never attended school	Myanmar	Negative	neg	neg	neg	No	No	No	No	No	No	No	No	No	No	No	No	No	No	No	No	No	No	No	No	No	Yes	Yes	No	No	Yes	Yes	No	General laborer/Freelance	22.3133
Male		40	178	62	High school	Thailand	Negative	neg	neg	neg	No	No	No	No	No	No	No	No	No	No	No	No	No	No	No	No	No	No	No	No	No	Yes	Yes	Yes	No	Yes	No	Yes	Customer service representative	19.5682
Male		40	170	59	High school	Thailand	Negative	neg	neg	neg	No	No	No	No	No	No	No	No	No	No	No	No	No	No	No	No	No	No	No	No	No	Yes	Yes	Yes	No	Yes	No	Yes	Customer service representative	20.4152
Male		52	175	90	Secondary school	Thailand	Negative	neg	neg	neg	No	No	No	No	No	No	No	No	No	No	No	No	No	No	No	No	No	No	No	No	No	Yes	Yes	Yes	No	Yes	No	Yes	Employees of companies/private organization	29.3878
Male		31	160	56	I never attended school	Thailand	Negative	neg	neg	neg	No	No	No	No	No	No	No	No	No	No	No	No	No	No	No	No	No	No	No	No	No	Yes	Yes	No	No	No	No	Yes	General laborer/Freelance	21.875
Male		41	161	54	Above high school	Thailand	Negative	neg	neg	neg	No	No	No	No	No	No	No	No	No	No	No	No	No	No	No	No	No	No	No	No	No	Yes	Yes	No	No	No	No	Yes	Good/food delivery driver	20.8325
Male		24	172	85	Above high school	Thailand	Negative	neg	neg	neg	No	No	No	No	No	No	Yes	Yes	No	No	No	No	No	Yes	No	No	No	No	No	No	No	Yes	No	Yes	No	Yes	Yes	Yes	Good/food delivery driver	28.7317
Male		54	165	107	Secondary school	Thailand	Negative	neg	neg	neg	No	No	No	No	No	No	No	No	No	No	No	No	No	No	No	No	No	No	No	No	No	Yes	Yes	No	No	Yes	No	Yes	Municipal worker	39.3021
Male		44	170	68	Above high school	Thailand	Negative	neg	neg	neg	No	No	No	No	No	No	No	No	No	No	No	No	No	No	No	No	No	No	No	No	No	Yes	Yes	No	No	No	No	No	Employees of companies/private organization	23.5294
Female	No	39	147	36	I never attended school	Myanmar	Negative	neg	neg	neg	No	No	No	No	No	No	No	No	No	No	No	No	No	No	No	No	No	No	No	No	No	Yes	Yes	No	No	Yes	Yes	No	General laborer/Freelance	16.6597
Male		56	152	43	Secondary school	Thailand	Negative	neg	neg	neg	No	No	No	No	No	No	No	No	No	No	No	No	No	No	No	No	No	No	No	No	No	Yes	Yes	Yes	No	Yes	No	Yes	Municipal worker	18.6115
Female	No	29	175	65	High school	Thailand	Negative	neg	neg	neg	No	No	No	Yes	No	No	No	No	No	No	Yes	Yes	No	No	No	No	No	No	No	No	No	Yes	Yes	Yes	No	Yes	Yes	Yes	Other	21.2245
Male		42	180	77	Above high school	Thailand	Negative	neg	neg	neg	No	No	No	No	No	No	No	No	No	No	No	No	No	No	No	No	No	No	No	No	No	Yes	Yes	No	No	No	No	Yes	Employees of companies/private organization	23.7654
Female	No	28	162	45	Above high school	Thailand	Negative	neg	neg	neg	No	No	No	No	No	No	No	No	No	No	No	No	No	No	No	No	No	No	No	No	No	Yes	Yes	Yes	No	No	No	Yes	Customer service representative	17.1468
Male		38	175	75	High school	Thailand	Negative	neg	neg	neg	No	No	No	No	No	No	No	No	No	No	No	No	No	No	No	No	No	No	No	No	No	Yes	Yes	Yes	Yes	Yes	Yes	Yes	Employees of companies/private organization	24.4898
Female	No	21	158	50	Above high school	Thailand	Negative	neg	neg	neg	No	No	No	No	No	No	No	No	No	Yes	Yes	Yes	No	Yes	No	Yes	Yes	No	No	No	No	Yes	Yes	Yes	No	No	Yes	Yes	Students	20.0288
Female	No	30	157	50	I never attended school	Myanmar	Negative	neg	neg	neg	No	No	No	No	No	No	No	No	No	No	No	No	No	No	No	No	No	No	No	No	No	Yes	Yes	No	No	Yes	Yes	Yes	General laborer/Freelance	20.2848
Female	No	48	155	59	Secondary school	Thailand	Negative	neg	neg	neg	No	No	No	No	No	No	No	No	No	No	No	No	No	No	No	No	No	No	No	No	No	Yes	Yes	No	No	No	No	Yes	State enterprise employee	24.5578
Male		33	170	78	High school	Thailand	Negative	neg	neg	neg	No	No	No	No	No	No	No	No	No	No	No	No	No	No	No	No	No	No	No	No	No	Yes	Yes	Yes	No	Yes	No	Yes	Customer service representative	26.9896
Female	No	33	173	63	High school	Thailand	Negative	neg	neg	neg	No	No	No	No	No	No	No	No	No	No	No	No	No	Yes	No	No	No	No	No	No	No	Yes	Yes	Yes	Yes	Yes	Yes	Yes	Farmers	21.0498
Female	No	45	155	65	I never attended school	Myanmar	Negative	neg	neg	neg	No	No	No	No	No	No	No	No	No	No	No	No	No	No	No	No	No	No	No	No	No	No						Yes	Other	27.0552
Female	No	35	155	68	Above high school	Thailand	Negative	neg	neg	neg	No	No	No	No	No	No	No	No	No	Yes	Yes	Yes	No	No	No	Yes	Yes	No	No	No	No	Yes	Yes	Yes	No	Yes	No	Yes	Customer service representative	28.3039
Male		57	170	60	Primary school	Thailand	Negative	neg	neg	neg	No	No	No	No	No	No	No	No	Yes	No	Yes	No	No	No	No	No	No	No	No	No	No	Yes	Yes	No	No	Yes	No	Yes	Security guard	20.7612
Male		21	172	60	High school	Thailand	Negative	neg	neg	neg	No	No	No	No	No	No	No	No	No	No	No	No	No	No	No	No	No	No	No	No	No	Yes	Yes	Yes	No	No	No	Yes	Customer service representative	20.2812
Female	No	25	166	46	I never attended school	Thailand	Negative	neg	neg	neg	No	No	No	No	No	No	No	No	No	No	No	No	No	No	No	No	No	No	No	No	No	Yes	Yes	Yes	No	No	Yes	Yes	General laborer/Freelance	16.6933
Female	No	32	161	57	Above high school	Thailand	Negative	neg	neg	neg	No	No	No	No	No	No	No	No	No	No	No	No	No	No	No	No	Yes	No	No	No	No	Yes	Yes	Yes	No	Yes	No	Yes	Customer service representative	21.9899
Male		28	160	56	I never attended school	Myanmar	Negative	neg	neg	neg	No	No	No	No	No	No	No	No	No	No	No	No	No	No	No	No	No	No	No	No	No	Yes	Yes	No	No	Yes	Yes	No	General laborer/Freelance	21.875
Female	No	41	160	55	Above high school	Thailand	Negative	neg	neg	neg	No	No	No	No	No	No	No	No	No	No	No	Yes	No	No	No	No	No	No	No	No	No	Yes	Yes	Yes	No	No	No	Yes	Customer service representative	21.4844
Male		35	160	52	Above high school	Thailand	Negative	neg	neg	neg	No	No	No	No	No	No	No	No	No	No	No	No	No	No	No	No	No	No	No	No	No	Yes	Yes	No	No	Yes	No	Yes	Employees of companies/private organization	20.3125
Male		50	174	52	Secondary school	Thailand	Negative	neg	neg	neg	Yes	No	No	No	No	No	No	No	Yes	Yes	Yes	Yes	No	Yes	Yes	No	Yes	No	No	No	No	Yes	Yes	Yes	No	Yes	Yes	Yes	Good/food delivery driver	17.1753
Male		26	167	65	Above high school	Thailand	Negative	neg	neg	neg	No	No	No	No	No	No	No	No	No	No	No	No	No	No	No	No	No	No	No	No	Yes	Yes	Yes	No	No	No	No	No	Civil servants	23.3067
Female	No	26	155	62	I never attended school	Myanmar	Negative	neg	neg	neg	No	No	No	No	No	No	No	No	No	No	No	No	No	No	No	No	No	No	No	No	No	Yes	Yes	No	No	Yes	Yes	No	General laborer/Freelance	25.8065
Male		30	170	63	Above high school	Thailand	Negative	neg	neg	neg	No	No	No	No	No	No	No	No	No	No	No	No	No	No	No	No	No	No	No	No	No	Yes	Yes	Yes	No	No	No	Yes	Customer service representative	21.7993
Female	No	24	155	53.8	I never attended school	Myanmar	Negative	neg	neg	neg	No	No	No	No	No	No	No	No	No	No	No	No	No	No	No	No	No	No	No	No	No	Yes	Yes	No	Yes	Yes	Yes	Yes	General laborer/Freelance	22.3933
Female	No	48	158	55	High school	Thailand	Negative	neg	neg	neg	Yes	No	No	No	No	No	No	No	No	No	No	No	No	No	No	No	No	No	No	No	No	Yes	Yes	Yes	No	Yes	No		Customer service representative	22.0317
Male		46	151	60	Primary school	Myanmar	Negative	neg	neg	neg	No	No	No	No	No	No	No	No	No	No	No	No	No	No	No	No	No	No	No	No	No	Yes	Yes	No	No	No	Yes	Yes	General laborer/Freelance	26.3146
Male		35	168	95	High school	Thailand	Negative	neg	neg	neg	No	Yes	No	No	No	No	No	No	No	No	No	No	No	No	No	No	No	No	No	No	No	Yes	Yes	No	No	Yes	Yes	Yes	General laborer/Freelance	33.6593
Female	No	30	159	49	Above high school	Thailand	Negative	neg	neg	neg	No	No	No	No	No	No	No	No	No	No	No	Yes	No	Yes	No	No	No	No	No	No	No	Yes	Yes	Yes	No	No	No	No	Customer service representative	19.3821
Female	No	24	167	58	Above high school	Thailand	Negative	neg	neg	neg	No	No	No	No	No	No	No	No	No	No	No	No	No	No	No	No	No	No	No	No	No	Yes	Yes	Yes	No	Yes	No	Yes	Customer service representative	20.7967
Male		43	165	60	High school	Thailand	Negative	neg	neg	neg	No	No	No	No	No	No	No	No	No	No	No	No	No	No	No	No	No	No	No	No	No	Yes	Yes	No	No	Yes	No	Yes	Employees of companies/private organization	22.0386
Female	No	40	148	50	I never attended school	Myanmar	Negative	neg	neg	neg	No	No	No	No	No	No	No	No	No	No	No	No	No	No	No	No	No	No	No	No	No	Yes	Yes	No	No	Yes	No	Yes	General laborer/Freelance	22.8269
Male		41	170	60	I never attended school	Thailand	Negative	neg	neg	neg	No	No	No	No	No	No	No	No	No	No	No	No	No	No	No	No	No	No	No	No	No	Yes	Yes	Yes	No	Yes	No	No	Customer service representative	20.7612
Female	No	26	153	50	Above high school	Thailand	Negative	neg	neg	neg	No	No	No	No	No	No	No	No	No	Yes	No	No	No	No	No	No	No	No	No	No	No	Yes	Yes	No	No	No	No	Yes	Employees of companies/private organization	21.3593
Female	No	28	160	49	Above high school	Thailand	Negative	neg	neg	neg	No	No	No	No	No	No	No	No	No	No	No	Yes	No	Yes	No	No	No	No	No	No	No	Yes	Yes	No	Yes	Yes	No	Yes	General laborer/Freelance	19.1406
Female	No	25	150	52	I never attended school	Myanmar	Negative	neg	neg	neg	No	No	No	No	No	No	No	No	No	No	No	No	No	No	No	No	No	No	No	No	No	Yes	Yes	No	No	Yes	Yes	Yes	General laborer/Freelance	23.1111
Female	No	41	162	64	High school	Thailand	Negative	neg	neg	neg	No	No	No	No	No	No	No	No	No	No	No	Yes	No	No	No	No	No	No	No	No	No	Yes	Yes	Yes	No	Yes	No	Yes	Customer service representative	24.3865
Female	No	27	150	59	I never attended school	Myanmar	Negative	neg	neg	neg	No	No	No	No	No	No	No	No	No	No	No	No	No	No	No	No	No	No	No	No	No	No						No	Unemployed	26.2222
Female	No	36	160	54.6	Primary school	Myanmar	Negative	neg	neg	neg	No	No	No	No	No	No	No	No	Yes	Yes	No	Yes	No	Yes	No	No	No	No	No	No	No	Yes	Yes	No	No	Yes	Yes	No	General laborer/Freelance	21.3281
Female	No	41	163	60	Above high school	Thailand	Negative	neg	neg	neg	No	No	No	No	No	No	No	No	No	No	No	No	No	No	No	No	No	No	No	No	No	Yes	Yes	Yes	No	Yes	No	Yes	Cleaning staff/Housekeeper	22.5827
Male		34	164	69	I never attended school	Myanmar	Negative	neg	neg	neg	No	No	No	No	No	No	No	No	No	No	Yes	No	No	No	No	No	No	No	No	No	No	Yes	Yes	No	No	Yes	No	No	General laborer/Freelance	25.6544
Male		34	170	62	High school	Thailand	Negative	neg	neg	neg	No	No	No	No	No	No	No	No	No	No	No	No	No	No	No	No	No	No	No	No	No	Yes	Yes	Yes	No	Yes	No	Yes	Employees of companies/private organization	21.4533
Male		22	168	63	High school	Thailand	Negative	neg	neg	neg	No	No	No	No	No	No	No	No	No	No	No	Yes	No	No	No	No	No	No	No	No	No	Yes	Yes	Yes	No	Yes	No	No	Civil servants	22.3214
Male		32	172	80	Above high school	Thailand	Negative	neg	neg	neg	No	No	No	No	No	No	No	No	No	No	No	No	No	No	No	No	No	No	No	No	No	Yes	Yes	Yes	No	Yes	Yes	Yes	Trading/merchant	27.0416
Male		41	160	60	High school	Thailand	Negative	neg	neg	neg	No	No	No	No	No	No	No	No	No	No	No	Yes	No	Yes	No	No	No	No	No	No	No	Yes	Yes	No	No	No	No	Yes	Customer service representative	23.4375
Male		20	167	47	I never attended school	Myanmar	Negative	neg	neg	neg	No	No	No	No	No	No	No	No	No	No	No	No	No	No	No	No	No	No	No	No	No	Yes	Yes	Yes	No	No	No	No	General laborer/Freelance	16.8525
Male		25	158	80	Above high school	Thailand	Negative	neg	neg	neg	No	No	No	No	No	No	No	No	No	No	No	No	No	No	No	No	No	No	No	No	No	Yes	Yes	No	No	No	No	No	State enterprise employee	32.0461
Female	No	32	150	53	Above high school	Thailand	Negative	neg	neg	neg	No	No	No	No	No	No	No	No	No	No	No	No	No	No	No	No	No	No	No	No	No	Yes	Yes	No	No	No	No	Yes	Employees of companies/private organization	23.5556
Male		28	173	65	Primary school	Thailand	Negative	neg	neg	neg	No	No	No	No	No	No	No	No	No	No	No	No	No	No	No	No	No	No	No	No	No	Yes	Yes	Yes	No	No	No	Yes	Customer service representative	21.7181
Male		38	170	80	High school	Other country	Negative	neg	neg	neg	No	No	No	No	No	No	No	No	No	No	No	No	No	No	No	No	No	No	No	No	No	Yes	Yes	No	No	No	No	Yes	Other	27.6817
Male		29	165	65	Above high school	Thailand	Negative	neg	neg	neg	No	No	No	No	No	No	No	No	No	No	No	Yes	No	No	No	No	No	No	No	No	No	Yes	No	No	Yes	No	No	Yes	Employees of companies/private organization	23.8751
Male		28	160	60	I never attended school	Myanmar	Negative	neg	neg	neg	No	No	No	No	No	No	No	No	No	No	No	No	No	No	No	No	No	No	No	No	No	Yes	Yes	Yes	No	No	Yes	Yes	General laborer/Freelance	23.4375
Male		23	155	50	I never attended school	Myanmar	Negative	neg	neg	neg	No	No	No	No	No	No	No	No	No	No	No	No	No	No	No	No	No	No	No	No	No	Yes	No	No	No	Yes	Yes	Yes	General laborer/Freelance	20.8117
Female	No	35	154	50	I never attended school	Myanmar	Negative	neg	neg	neg	No	No	No	No	No	No	No	No	No	No	No	No	No	No	No	No	No	No	No	No	No	Yes	Yes	No	No	Yes	Yes	Yes	General laborer/Freelance	21.0828
Male		31	172	79	Above high school	Thailand	Negative	neg	neg	neg	No	No	No	No	No	No	No	No	No	No	No	No	No	No	No	No	No	No	No	No	No	Yes	Yes	No	No	Yes	No	Yes	Employees of companies/private organization	26.7036
Female	No	46	155	50	Secondary school	Thailand	Negative	neg	neg	neg	No	No	No	No	No	No	No	No	No	No	No	No	No	No	No	No	No	No	No	No	No	Yes	Yes	Yes	No	Yes	Yes	Yes	Customer service representative	20.8117
Male		30	160	56	I never attended school	Myanmar	Negative	neg	neg	neg	No	No	No	No	No	No	No	No	No	No	No	No	No	No	No	No	No	No	No	No	No	Yes	Yes	No	No	Yes	No	No	General laborer/Freelance	21.875
Female		38	150	60	I never attended school	Myanmar	Negative	neg	neg	neg	No	No	No	No	No	No	No	No	No	No	No	No	No	No	No	No	No	No	No	No	No	Yes	Yes	No	No	Yes	No	No	General laborer/Freelance	26.6667
Female	No	43	165	68	Above high school	Thailand	Negative	neg	neg	neg	No	No	No	No	No	No	No	No	No	No	No	No	No	No	No	No	No	No	No	No	No	Yes	Yes	Yes	No	No	No	Yes	Customer service representative	24.977
Female	No	31	160	60	Above high school	Thailand	Negative	neg	neg	neg	No	No	No	No	No	No	No	No	No	No	No	No	No	No	No	No	No	No	No	No	No	Yes	Yes	Yes	No	No	No	Yes	Customer service representative	23.4375
Male		22	167	51	I never attended school	Thailand	Negative	neg	neg	neg	No	No	No	No	No	No	No	No	No	No	No	No	No	No	No	No	No	No	No	No	No	Yes	Yes	Yes	No	No	No	Yes	Customer service representative	18.2868
Female	No	26	154	52	Secondary school	Thailand	Negative	neg	neg	neg	No	No	No	No	No	No	No	No	No	No	No	No	No	No	No	No	No	No	No	No	No	Yes	Yes	Yes	No	Yes	No	Yes	Customer service representative	21.9261
Female	No	23	158	58	Above high school	Thailand	Negative	neg	neg	neg	No	No	No	No	No	No	No	No	No	No	No	Yes	No	No	No	No	No	No	No	No	No	Yes	Yes	Yes	No	No	No	Yes	Customer service representative	23.2335
Female	No	51	160	75	I never attended school	Myanmar	Negative	neg	neg	neg	No	No	No	No	No	No	No	No	No	No	No	No	No	No	No	No	No	No	No	No	No	Yes	Yes	No	No	Yes	Yes	Yes	General laborer/Freelance	29.2969
Male		23	173	103	High school	Thailand	Negative	neg	neg	neg	No	No	No	No	No	No	No	No	No	Yes	Yes	No	No	No	No	No	No	No	No	No	No	Yes	Yes	Yes	No	No	Yes	Yes	General laborer/Freelance	34.4148
Female	No	38	153	62	I never attended school	Myanmar	Negative	neg	neg	neg	No	No	No	No	No	No	No	No	No	No	No	No	No	No	No	No	No	No	No	No	No	Yes	Yes	No	No	Yes	Yes	Yes	General laborer/Freelance	26.4855
Female	No	36	163	50	Above high school	Thailand	Negative	neg	neg	neg	No	No	No	No	No	No	No	No	No	No	No	No	No	No	No	No	No	No	No	No	No	Yes	Yes	Yes	No	No	No	Yes	Customer service representative	18.8189
Female	No	24	152	43	Above high school	Thailand	Negative	neg	neg	neg	No	No	No	No	No	No	No	No	No	No	No	No	No	No	Yes	No	No	No	No	No	No	Yes	Yes	Yes	No	No	No	Yes	Customer service representative	18.6115
Male		49	163	73	High school	Thailand	Negative	neg	neg	neg	No	No	No	No	No	No	No	No	No	No	No	Yes	No	No	No	No	No	No	No	No	No	Yes	Yes	Yes	No	Yes	Yes	Yes	Municipal worker	27.4756
Female	No	24	150	45	I never attended school	Myanmar	Negative	neg	neg	neg	No	No	No	No	No	No	No	No	No	No	No	No	No	No	No	No	No	No	No	No	No	Yes	Yes	No	No	No	Yes	Yes	General laborer/Freelance	20
Male		46	160	60	I never attended school	Myanmar	Negative	neg	neg	neg	No	No	No	No	No	No	No	No	No	No	No	No	No	No	No	No	No	No	No	No	No	Yes	Yes	No	No	Yes	Yes	Yes	General laborer/Freelance	23.4375
Male		41	179	115	High school	Thailand	Negative	neg	neg	neg	No	No	No	No	No	No	No	No	No	No	No	No	No	No	No	No	No	No	No	No	No	Yes	Yes	Yes	No	No	No	No	Customer service representative	35.8915
Male		35	155	46	I never attended school	Myanmar	Negative	neg	neg	neg	No	No	No	No	No	No	No	No	No	No	No	Yes	No	No	No	No	No	No	No	No	No	Yes	Yes	No	Yes	No	Yes	Yes	General laborer/Freelance	19.1467
Female	No	26	165	55	Above high school	Thailand	Negative	neg	neg	neg	No	No	No	No	No	No	No	No	No	No	No	No	No	No	No	No	No	No	No	No	No	Yes	Yes	Yes	No	No	No	Yes	Customer service representative	20.202
Male		41	160	55	I never attended school	Myanmar	Negative	neg	neg	neg	No	No	No	No	No	No	No	No	No	No	No	No	No	No	No	No	No	No	No	No	No	Yes	Yes	No	No	Yes	Yes	Yes	General laborer/Freelance	21.4844
Male		58	150	56	Primary school	Thailand	Negative	neg	neg	neg	Yes	No	No	No	No	No	No	No	No	No	No	No	No	No	No	No	No	No	No	No	No	Yes	Yes	No	No	Yes	No	No	Employees of companies/private organization	24.8889
Male		20	164	66	Above high school	Thailand	Negative	neg	neg	neg	No	No	No	No	No	No	No	No	No	No	No	No	No	No	No	No	No	No	No	No	No	Yes	Yes	Yes	No	No	No	Yes	Customer service representative	24.539
Male		39	168	82	Above high school	Thailand	Negative	neg	neg	neg	No	No	No	No	No	No	No	No	No	No	No	No	No	No	No	No	No	No	No	No	No	Yes	Yes	No	No	No	No	Yes	Employees of companies/private organization	29.0533
Female	No	36	163	50	Above high school	Thailand	Negative	neg	neg	neg	No	No	No	No	No	No	No	No	No	No	No	Yes	No	No	No	No	No	No	No	No	No	Yes	Yes	Yes	No	No	No	Yes	Other	18.8189
Female	No	38	160	76	Above high school	Thailand	Negative	neg	neg	neg	Yes	No	No	No	No	No	No	No	No	No	No	No	No	No	No	No	No	No	No	No	No	Yes	Yes	No	No	Yes	No	Yes	Employees of companies/private organization	29.6875
Male		52	175	60	I never attended school	Myanmar	Negative	neg	neg	neg	No	No	No	No	No	No	No	No	No	Yes	No	No	No	No	No	No	No	No	No	No	No	Yes	Yes	No	Yes	Yes	Yes	Yes	General laborer/Freelance	19.5918
Male		27	164	54	I never attended school	Thailand	Negative	neg	neg	neg	No	No	No	No	No	No	No	No	No	No	No	No	No	No	No	No	No	No	No	No	No	No						No	General laborer/Freelance	20.0773
Female	No	24	158	68	Above high school	Thailand	Negative	neg	neg	neg	No	No	No	No	No	No	No	No	No	No	Yes	Yes	No	No	Yes	No	Yes	No	Yes	No	No	Yes	No	Yes	No	Yes	Yes	Yes	Good/food delivery driver	27.2392
Male		37	162	72	Primary school	Myanmar	Negative	neg	neg	neg	Yes	No	No	No	No	No	No	No	No	No	No	No	No	No	No	No	No	No	No	No	No	Yes	Yes	No	No	No	Yes	Yes	General laborer/Freelance	27.4348
Male		27	165	75	I never attended school	Myanmar	Negative	neg	neg	neg	No	No	No	No	No	No	No	No	No	No	No	No	No	No	No	No	No	No	No	No	No	Yes	Yes	No	No	Yes	Yes	No	General laborer/Freelance	27.5482
Female	No	42	146	45	I never attended school	Myanmar	Negative	neg	neg	neg	No	No	No	No	No	No	No	No	No	Yes	No	No	No	No	No	No	No	No	No	No	No	Yes	No	No	No	Yes	No	No	General laborer/Freelance	21.1109
Female	No	27	172	105	Above high school	Thailand	Negative	neg	neg	neg	No	No	No	No	No	No	No	No	No	No	No	No	No	No	No	No	No	No	No	No	No	Yes	Yes	No	No	No	No	Yes	Other	35.4922
Male		26	167	68	Above high school	Thailand	Negative	neg	neg	neg	No	No	No	No	No	No	No	No	No	No	No	No	No	No	No	No	No	No	No	No	No	Yes	Yes	Yes	No	Yes	No	Yes	Customer service representative	24.3824
Female		32	155	70	I never attended school	Myanmar	Negative	neg	neg	neg	No	No	No	No	No	No	No	No	No	No	No	No	No	No	No	No	No	No	No	No	No	Yes	Yes	No	No	No	No	No	General laborer/Freelance	29.1363
Female	No	49	163	75	Above high school	Thailand	Negative	neg	neg	neg	Yes	No	No	No	No	No	No	No	No	No	No	No	No	No	No	No	No	No	No	No	Yes	Yes	Yes	Yes	No	No	No	Yes	Employees of companies/private organization	28.2284
Male		45	170	56	High school	Thailand	Negative	neg	neg	neg	No	No	No	No	No	No	No	No	No	No	No	No	No	No	No	No	No	No	No	No	No	Yes	Yes	Yes	Yes	Yes	Yes	No	Employees of companies/private organization	19.3772
Male		49	150	50	Secondary school	Myanmar	Negative	neg	neg	neg	No	No	No	No	No	No	No	No	No	No	No	No	No	No	No	No	No	No	No	No	No	Yes	Yes	No		Yes	Yes		General laborer/Freelance	22.2222
Male		24	165	60	I never attended school	Myanmar	Negative	neg	neg	neg	No	No	No	No	No	No	No	No	No	No	No	No	No	No	No	No	No	No	No	No	No	Yes	Yes	No	No	Yes	Yes	Yes	General laborer/Freelance	22.0386
Male		44	170	72	I never attended school	Myanmar	Negative	neg	neg	neg	No	No	No	No	No	No	No	No	No	No	No	No	No	No	No	No	No	No	No	No	No	Yes	Yes	No	No	Yes		No	General laborer/Freelance	24.9135
Female	No	44	155	62	I never attended school	Myanmar	Negative	neg	neg	neg	No	No	No	No	No	No	No	No	No	No	No	No	No	No	No	No	Yes	No	No	No	No	Yes	Yes	No	No	Yes	No	Yes	General laborer/Freelance	25.8065
Male		43	160	80	I never attended school	Myanmar	Negative	neg	neg	neg	No	No	No	No	No	No	No	No	No	No	No	No	No	No	No	No	No	No	No	No	No	Yes	Yes	No	No	Yes	No	No	General laborer/Freelance	31.25
Male		55	160	54	I never attended school	Myanmar	Negative	neg	neg	neg	No	No	No	No	No	No	No	No	No	No	No	No	No	No	No	No	No	Yes	No	No	No	Yes	No	No	No	Yes	No	Yes	General laborer/Freelance	21.0938
Male		31	175	58	Secondary school	Myanmar	Negative	neg	neg	neg	No	No	No	No	No	No	No	No	No	No	No	No	No	No	No	No	No	No	No	No	No	Yes	Yes	No	No	No	No	No	General laborer/Freelance	18.9388
Male		33	160	60	Above high school	Thailand	Negative	neg	neg	neg	No	No	No	No	No	No	No	No	No	No	No	No	No	No	No	No	No	No	No	No	No	Yes	Yes	Yes	No	No	No	Yes	Customer service representative	23.4375
Female	No	32	155	56	Above high school	Thailand	Negative	neg	neg	neg	No	No	No	No	No	No	No	No	No	No	No	No	No	No	No	No	No	No	No	No	No	Yes	Yes	Yes	No	Yes	No	Yes	Customer service representative	23.3091
Female	No	44	154	56	Above high school	Thailand	Negative	neg	neg	neg	No	No	No	No	No	No	No	No	No	No	No	No	No	No	No	No	No	No	No	No	No	Yes	Yes	No	No	No	No	Yes	Other	23.6128
Male		30	160	52	Primary school	Thailand	Negative	neg	neg	neg	No	No	No	No	No	No	No	No	No	No	No	No	Yes	No	No	No	No	No	No	No	No	Yes	Yes	Yes	No	No	No	No	Cleaning staff/Housekeeper	20.3125
Male		43	185	80	Above high school	Thailand	Negative	neg	neg	neg	No	No	No	No	No	Yes	No	No	No	No	No	No	No	No	No	No	No	No	No	No	No	Yes	Yes	Yes	Yes	No	Yes	Yes	Self-employed/Personal business	23.3747
Female	No	30	170	86	I never attended school	Myanmar	Negative	neg	neg	neg	No	No	No	No	No	No	No	No	No	No	No	No	No	No	No	No	No	No	No	No	No	Yes	Yes	No	No	No	Yes	Yes	General laborer/Freelance	29.7578
Male		38	169	71	Secondary school	Thailand	Negative	neg	neg	neg	No	No	No	No	No	No	No	No	No	No	No	No	No	No	No	No	No	No	No	No	No	Yes	Yes	No	No	No	No	Yes	Employees of companies/private organization	24.8591
Female	Yes	32	165	50	I never attended school	Myanmar	Negative	neg	neg	neg	No	No	No	No	No	No	No	No	No	No	No	No	No	No	No	No	No	No	No	No	No	Yes	No	No	No	Yes	No	No	General laborer/Freelance	18.3655
Male		35	160	68	High school	Thailand	Negative	neg	neg	neg	No	No	No	No	No	No	No	No	No	No	Yes	No	No	No	No	No	No	No	No	No	No	Yes	Yes	Yes	No	Yes	No	No	Security guard	26.5625
Male		44	164	67	High school	Thailand	Negative	neg	neg	neg	No	No	No	No	No	No	No	No	No	No	No	Yes	No	Yes	No	Yes	Yes	No	No	No	No	No						Yes	Good/food delivery driver	24.9108
Female	No	46	160	67	High school	Thailand	Negative	neg	neg	neg	No	No	No	No	No	No	No	No	No	No	No	No	No	No	No	No	No	No	No	No	No	Yes	Yes	Yes	No	Yes	Yes	Yes	General laborer/Freelance	26.1719
Female	No	33	150	53	I never attended school	Myanmar	Negative	neg	neg	neg	No	No	No	No	No	No	No	No	No	No	No	No	No	No	No	No	No	No	No	No	No	Yes	Yes	No	No	Yes	No	No	General laborer/Freelance	23.5556
Female	No	55	157	66	Primary school	Thailand	Negative	neg	neg	neg	Yes	No	No	No	No	No	No	No	No	Yes	No	Yes	No	Yes	No	No	No	No	No	No	No	Yes	Yes	Yes	No	Yes	Yes	Yes	Customer service representative	26.7759
Female	No	32	150	44	Above high school	Thailand	Negative	neg	neg	neg	No	No	No	No	No	No	No	No	No	No	No	No	No	No	No	No	No	No	No	No	Yes	Yes	Yes	Yes	No	No	No	Yes	Customer service representative	19.5556
Female	No	48	158	76	Above high school	Thailand	Negative	neg	neg	neg	No	No	No	No	No	No	No	No	No	No	No	No	No	No	No	No	No	No	No	No	No	Yes	Yes	No	No	No	No	Yes	Employees of companies/private organization	30.4438
Female	No	47	161	49	Above high school	Thailand	Negative	neg	neg	neg	No	No	No	No	No	No	No	No	No	No	No	No	No	No	No	No	No	No	No	No	No	Yes	Yes	Yes	No	No	No	Yes	Customer service representative	18.9036
Male		35	158	45	Above high school	Thailand	Negative	neg	neg	neg	Yes	No	No	No	No	No	No	No	No	No	No	Yes	No	No	No	No	No	No	No	No	No	Yes	Yes	Yes	No	Yes	No	Yes	Employees of companies/private organization	18.026
Female	No	33	163	46	Above high school	Thailand	Negative	neg	neg	neg	No	No	No	No	No	No	No	No	No	No	No	No	No	No	No	No	No	No	No	No	No	Yes	Yes	Yes	No	Yes	Yes	Yes	Customer service representative	17.3134
Female	No	47	157	60	Above high school	Thailand	Negative	neg	neg	neg	No	No	No	No	No	No	No	No	No	No	No	No	No	No	No	No	No	No	No	No	No	Yes	Yes	Yes	No	No	No	Yes	Employees of companies/private organization	24.3418
Female	No	34	152	47	Above high school	Thailand	Negative	neg	neg	neg	No	No	No	No	No	No	No	No	No	No	No	No	No	No	No	No	No	No	No	No	No	Yes	Yes	Yes	No	Yes	Yes	Yes	General laborer/Freelance	20.3428
Female	No	40	157	60	I never attended school	Myanmar	Negative	neg	neg	neg	No	No	No	No	No	No	No	No	No	No	No	No	No	No	No	No	No	No	No	No	No	Yes	Yes	No	No	Yes	Yes	Yes	Farmers	24.3418
Female	No	31	158	82	Above high school	Thailand	Negative	neg	neg	neg	No	No	No	No	No	No	No	No	No	No	No	No	No	No	No	No	No	No	No	No	No	Yes	Yes	No	No	No	No	Yes	State enterprise employee	32.8473
Male		28	170	54	Above high school	Thailand	Negative	neg	neg	neg	No	No	No	No	No	No	No	No	No	No	No	No	No	No	No	No	No	No	No	No	No	Yes	Yes	Yes	No	Yes	No	Yes	Students	18.6851
Male		28	162	46	I never attended school	Myanmar	Negative	neg	neg	neg	No	No	No	No	No	No	No	No	No	No	No	No	No	No	No	No	No	No	No	No	No	Yes	Yes	No	No	No	Yes	Yes	General laborer/Freelance	17.5278
Female	No	31	150	60	I never attended school	Myanmar	Negative	neg	neg	neg	No	No	No	No	No	No	No	No	No	No	No	No	No	No	No	No	No	No	No	No	No	Yes	Yes	No	No	Yes	No	No	General laborer/Freelance	26.6667
Male		21	166	50	Above high school	Thailand	Negative	neg	neg	neg	No	No	No	No	No	No	No	No	No	No	No	No	No	No	No	No	No	No	No	No	No	Yes	Yes	Yes	No	Yes	No	No	General laborer/Freelance	18.1449
Male		36	169	84	High school	Myanmar	Negative	neg	neg	neg	Yes	No	No	No	Yes	No	No	No	No	No	No	No	No	No	No	No	No	No	No	No	No	Yes	Yes	Yes	No	No	No	Yes	Customer service representative	29.4107
Male		31	170	71	I never attended school	Myanmar	Negative	neg	neg	neg	No	No	No	No	No	No	No	No	No	No	No	No	No	No	No	No	No	No	No	No	No	Yes	Yes	No	No	Yes	Yes	No	General laborer/Freelance	24.5675
Male		44	163	56	I never attended school	Myanmar	Negative	neg	neg	neg	No	No	No	No	No	No	No	No	No	No	No	No	No	No	No	No	No	No	No	No	No	Yes	No	No	No	No	No	No	Farmers	21.0772
Male		32	163	63	I never attended school	Myanmar	Negative	neg	neg	neg	No	No	No	No	No	No	No	No	No	No	No	No	No	No	No	No	No	No	No	No	No	Yes	Yes	No	No	Yes	Yes	Yes	General laborer/Freelance	23.7118
Male		39	164	64	High school	Thailand	Negative	neg	neg	neg	No	No	No	No	No	No	No	No	No	No	No	No	No	No	No	No	No	No	No	No	No	Yes	Yes	Yes	No	Yes	No		Customer service representative	23.7954
Female	No	43	175	63	Above high school	Thailand	Negative	neg	neg	neg	No	No	No	No	No	No	No	No	No	No	No	No	No	No	No	No	No	No	No	No	No	Yes	Yes	No	No	No	No	Yes	Employees of companies/private organization	20.5714
Female	No	48	158	65	Primary school	Thailand	Negative	neg	neg	neg	No	No	No	No	No	No	No	No	No	No	No	No	No	No	No	No	No	No	No	No	No	Yes	Yes	Yes	No	Yes	Yes	Yes	Customer service representative	26.0375
Female	No	32	153	53	Above high school	Thailand	Negative	neg	neg	neg	No	No	No	No	No	No	No	No	No	No	No	No	No	No	No	No	No	No	No	No	No	Yes	Yes	Yes	No	Yes	No	Yes	Employees of companies/private organization	22.6409
Male		27	178	65	I never attended school	Thailand	Negative	neg	neg	neg	No	No	No	No	No	No	No	No	No	No	No	No	No	No	No	No	No	No	No	No	No	Yes	Yes	Yes	No	No	Yes	Yes	Trading/merchant	20.5151
Male		64	155	65	Primary school	Thailand	Negative	neg	neg	neg	Yes	No	No	No	No	No	No	No	No	No	No	No	No	No	No	No	No	No	No	No	No	Yes	Yes	No	No	Yes	No	Yes	Employees of companies/private organization	27.0552
Male		32	150	45	I never attended school	Myanmar	Negative	neg	neg	neg	No	No	No	No	No	No	No	No	No	No	No	No	No	No	No	No	No	No	No	No	No	Yes	Yes	No	No	Yes	Yes	No	General laborer/Freelance	20
Male		20	155	60	I never attended school	Myanmar	Negative	neg	neg	neg	No	No	No	No	No	No	No	No	No	No	No	No	No	No	No	No	No	No	No	No	No	Yes	Yes	No	No	Yes	No	No	General laborer/Freelance	24.974
Male		31	178	60	Above high school	Thailand	Negative	neg	neg	neg	No	No	No	No	No	No	No	No	No	No	No	No	No	No	No	No	No	No	No	No	No	Yes	Yes	Yes	No	No	No	Yes	Customer service representative	18.937
Female	No	27	165	55	Above high school	Thailand	Negative	neg	neg	neg	No	No	No	No	No	No	No	No	No	Yes	Yes	Yes	No	Yes	No	No	No	No	No	No	No	Yes	Yes	Yes	No	Yes	No	Yes	Customer service representative	20.202
Female	No	29	155	63	I never attended school	Myanmar	Negative	neg	neg	neg	No	No	No	No	No	No	No	No	No	No	No	No	No	Yes	No	No	No	No	No	No	No	Yes	Yes	No	No	No	No	Yes	Good/food delivery driver	26.2227
Female		23	160	58	High school	Myanmar	Negative	neg	neg	neg	No	No	No	No	No	No	No	No	No	No	No	No	No	No	No	No	No	No	No	No	No	Yes	Yes	No	No	Yes	No	No	General laborer/Freelance	22.6562
Female	No	34	160	50	Above high school	Thailand	Negative	neg	neg	neg	No	No	No	No	No	No	No	No	No	No	No	No	No	No	No	No	No	No	No	No	No	Yes	Yes	Yes	No	Yes	No	Yes	Employees of companies/private organization	19.5312
Male		47	165	49	I never attended school	Myanmar	Negative	neg	neg	neg	No	No	No	No	No	No	No	No	No	No	No	No	No	No	No	No	No	No	No	No	No	Yes	Yes	No	No	No	Yes	Yes	General laborer/Freelance	17.9982
Male		37	155	50	I never attended school	Myanmar	Negative	neg	neg	neg	No	No	No	No	No	No	No	No	No	No	No	No	No	No	No	No	No	No	No	No	No	Yes	Yes	No	No	Yes	Yes	No	General laborer/Freelance	20.8117
Female	No	22	150	50	I never attended school	Myanmar	Negative	neg	neg	neg	No	No	No	No	No	No	No	No	No	No	No	No	No	No	No	No	No	No	No	No	No	Yes	Yes	No	No	Yes	Yes	No	General laborer/Freelance	22.2222
Male		29	167	59	Primary school	Myanmar	Negative	neg	neg	neg	No	No	No	No	No	No	No	No	No	No	Yes	No	No	No	No	No	Yes	No	No	No	No	Yes	Yes	Yes	No	No	No	Yes	Customer service representative	21.1553
Female	No	33	160	63	Above high school	Thailand	Negative	neg	neg	neg	No	No	No	No	No	No	No	No	No	Yes	No	No	No	Yes	No	No	No	No	No	No	Yes	Yes	Yes	No	No	No	No	Yes	Employees of companies/private organization	24.6094
Female	No	52	150	64	Primary school	Thailand	Negative	neg	neg	neg	No	No	No	No	No	No	No	No	No	No	No	No	No	No	No	No	No	No	No	No	No	Yes	Yes	Yes	No	Yes	No	Yes	Customer service representative	28.4444
Female	No	38	158	45		Myanmar	Negative	neg	neg	neg	Yes	No	No	No	No	No	No	No	No	No	No	No	No	No	Yes	No	Yes	No	No	No	No	No						Yes	Unemployed	18.026
Male		31	170	130	Above high school	Thailand	Negative	neg	neg	neg	Yes	No	No	No	No	No	No	No	No	No	No	No	No	No	No	No	No	No	No	No	No	Yes	Yes	Yes	No	Yes	No	Yes	Customer service representative	44.9827
Female	No	28	165	47	Above high school	Thailand	Negative	neg	neg	neg	No	No	No	No	No	No	No	No	No	No	No	No	No	No	No	No	No	No	No	No	No	Yes	Yes	Yes	No	No	No	Yes	Customer service representative	17.2635
Female	No	33	155	59	I never attended school	Myanmar	Negative	neg	neg	neg	No	No	No	No	No	No	No	No	No	No	No	No	No	No	No	No	No	No	No	No	No	No						No	Unemployed	24.5578
Male		33	175	70	Above high school	Thailand	Negative	neg	neg	neg	No	No	No	No	No	Yes	No	No	No	No	No	No	No	No	No	No	No	No	No	No	No	Yes	Yes	No	No	Yes	No	Yes	Customer service representative	22.8571
Female	No	24	160	43	Above high school	Thailand	Negative	neg	neg	neg	No	No	No	No	No	No	No	No	No	No	No	No	No	No	No	No	No	No	No	No	No	Yes	Yes	No	No	No	No	Yes	Students	16.7969
Female	No	24	155	45	I never attended school	Myanmar	Negative	neg	neg	neg	No	No	No	No	No	No	No	No	No	No	No	No	No	No	No	No	No	No	No	No	No	Yes	Yes	No	No	Yes	Yes	No	General laborer/Freelance	18.7305
Female	No	29	150	60	I never attended school	Myanmar	Negative	neg	neg	neg	No	No	No	No	No	No	No	No	No	No	No	No	No	No	No	No	No	No	No	No	No	Yes	Yes	No	No	No	No	Yes	Customer service representative	26.6667
Female	No	33	155	50	I never attended school	Myanmar	Negative	neg	neg	neg	No	No	No	No	No	No	No	No	No	No	No	No	No	No	No	No	No	No	No	No	No	Yes	Yes	No	No	Yes		No	General laborer/Freelance	20.8117
Male		23	185	82	Above high school	Thailand	Negative	neg	neg	neg	No	No	No	No	No	No	No	No	No	No	No	No	No	No	No	No	No	No	No	No	No	Yes	Yes	No	No	Yes	No	Yes	Employees of companies/private organization	23.9591
Male		33	185	90	Above high school	Thailand	Negative	neg	neg	neg	No	No	No	No	No	No	No	No	Yes	No	Yes	No	No	Yes	No	Yes	Yes	No	Yes	No	No	Yes	Yes	Yes	No	Yes	Yes	Yes	Good/food delivery driver	26.2966
Female	No	39	163	63	High school	Thailand	Negative	neg	neg	neg	No	No	No	No	No	No	No	No	No	No	No	No	No	No	No	No	No	No	No	No	No	Yes	Yes	Yes	No	No	No	Yes	Employees of companies/private organization	23.7118
Female	No	25	153	46	High school	Thailand	Negative	neg	neg	neg	No	No	No	No	No	No	No	No	No	No	No	No	No	No	No	No	No	No	No	No	No	Yes	Yes	Yes	No	No	No	Yes	Customer service representative	19.6506
Female		46	163	62	Above high school	Myanmar	Negative	neg	neg	neg	No	No	No	No	No	No	No	No	No	No	No	No	No	No	No	No	No	No	No	No	No	Yes	Yes	No	No	Yes	No	No	General laborer/Freelance	23.3355
Female	No	24	156	50	Above high school	Thailand	Negative	neg	neg	neg	Yes	No	No	No	No	No	No	No	Yes	No	Yes	Yes	No	No	Yes	No	Yes	Yes	No	No	No	Yes	Yes	Yes	No	Yes	No	Yes	Other	20.5457
Male		27	160	50	I never attended school	Myanmar	Negative	neg	neg	neg	No	No	No	No	No	No	No	No	No	No	No	No	No	No	No	No	No	No	No	No	No	Yes	Yes	No	No	Yes	Yes	Yes	General laborer/Freelance	19.5312
Male		24	175	85	High school	Thailand	Negative	neg	neg	neg	No	No	No	No	No	No	No	No	No	No	No	No	No	No	No	No	No	No	No	No	No	Yes	Yes	Yes	No	No	No	Yes	Customer service representative	27.7551
		37	150	50	Primary school	Myanmar	Negative	neg	neg	neg	No	No	No	No	No	No	No	No	No	No	No	No	No	No	No	No	No	No	No	No	No	Yes	Yes	No	No	Yes	No	No	General laborer/Freelance	22.2222
Female	No	46	153	63	I never attended school	Myanmar	Negative	neg	neg	neg	No	No	No	No	No	No	No	No	No	No	No	No	No	No	No	No	No	No	No	No	No	Yes	Yes	No	No	Yes		No	General laborer/Freelance	26.9127
Female	No	34	155	70	Above high school	Thailand	Negative	neg	neg	neg	No	No	No	No	No	No	No	No	No	No	No	No	No	No	No	No	No	No	No	No	No	Yes	Yes	Yes	No	No	No	Yes	Employees of companies/private organization	29.1363
Female	No	24	163	45	Above high school	Thailand	Negative	neg	neg	neg	No	No	No	No	No	No	No	No	No	No	No	No	No	No	No	No	No	No	No	No	No	Yes	Yes	Yes	No	Yes	No	Yes	Customer service representative	16.937
Female	No	30	163	52	Above high school	Thailand	Negative	neg	neg	neg	No	No	No	No	No	No	No	No	No	No	No	No	No	No	No	No	Yes	No	No	No	No	Yes	Yes	No	No	No	Yes	Yes	Employees of companies/private organization	19.5717
Male		48	165	76	Above high school	Thailand	Negative	neg	neg	neg	Yes	No	No	No	No	No	No	No	No	No	No	No	No	No	No	No	No	No	No	No	No	Yes	Yes	No	No	No	No	Yes	Employees of companies/private organization	27.9155
Male		40	165	55	I never attended school	Myanmar	Negative	neg	neg	neg	No	No	No	No	No	No	No	No	No	No	No	No	No	No	No	No	No	No	No	No	No	No						Yes	General laborer/Freelance	20.202
Female	No	43	159	59.5	High school	Thailand	Negative	neg	neg	neg	No	No	No	No	No	No	No	No	No	No	No	No	No	No	No	No	No	No	No	No	No	Yes	Yes	Yes	Yes	Yes	Yes	Yes	Customer service representative	23.5355
Female	No	23	165	40	I never attended school	Myanmar	Negative	neg	neg	neg	No	No	No	No	No	No	No	No	No	No	No	No	No	No	No	No	No	No	No	No	No	Yes	Yes	No	No	No	No	No	General laborer/Freelance	14.6924
Male		25	165	57	Above high school	Thailand	Negative	neg	neg	neg	No	No	No	No	No	No	No	No	No	No	No	No	No	Yes	No	No	No	No	No	No	No	Yes	Yes	No	No	Yes	No	Yes	Employees of companies/private organization	20.9366
Female	No	32	158	53	Above high school	Thailand	Negative	neg	neg	neg	No	No	No	No	No	No	No	No	No	No	No	No	No	Yes	No	Yes	No	No	No	No	No	Yes	Yes	Yes	No	Yes	Yes	Yes	Other	21.2306
Female	No	41	152	53	I never attended school	Myanmar	Negative	neg	neg	neg	No	No	No	No	No	No	No	No	No	No	No	No	No	No	No	No	No	No	No	No	No	Yes	Yes	No	No	Yes	Yes	No	General laborer/Freelance	22.9398
Female	No	44	150	55	Primary school	Thailand	Negative	neg	neg	neg	No	No	No	No	No	No	No	No	No	No	No	No	No	No	No	No	No	No	No	No	No	Yes	Yes	Yes	No	Yes	Yes	Yes	Customer service representative	24.4444
Female	No	37	143	57.6	I never attended school	Myanmar	Negative	neg	neg	neg	No	No	No	No	No	No	No	No	No	No	No	No	No	No	No	No	No	No	No	No	No	Yes	Yes	Yes	No	No	Yes	Yes	General laborer/Freelance	28.1676
Female	No	28	158	45	Above high school	Thailand	Negative	neg	neg	neg	No	No	No	No	No	No	No	No	No	No	No	No	No	No	No	No	No	No	No	No	No	Yes	Yes	Yes	No	Yes	No	Yes	Customer service representative	18.026
Female	No	47	154	49	I never attended school	Myanmar	Negative	neg	neg	neg	No	No	No	No	No	No	No	No	No	No	No	No	No	No	No	No	No	No	No	No	No	Yes	Yes	No	No	Yes		Yes	General laborer/Freelance	20.6612
Male		19	183	63	Secondary school	Thailand	Negative	neg	neg	neg	No	No	No	No	No	No	No	No	No	No	No	No	No	Yes	No	No	No	No	No	No	No	Yes	Yes	Yes	No	No	No	Yes	Customer service representative	18.8121
Female	No	29	165	83	High school	Thailand	Negative	neg	neg	neg	No	No	No	No	No	No	No	No	No	No	No	No	No	No	No	Yes	No	Yes	No	No	No	Yes	Yes	Yes	No	No	No	Yes	Cleaning staff/Housekeeper	30.4867
Male		37	175	85	High school	Thailand	Negative	neg	neg	neg	No	No	No	No	No	No	No	No	No	No	No	No	No	No	No	No	No	No	No	No	No	No						Yes	Cleaning staff/Housekeeper	27.7551
Male		25	178	80	Above high school	Thailand	Negative	neg	neg	neg	No	No	No	No	No	No	No	No	No	No	No	Yes	No	No	No	No	No	No	No	No	No	Yes	Yes	Yes	No	No	No	No	Customer service representative	25.2493
Female	No	50	150	44	I never attended school	Myanmar	Negative	neg	neg	neg	No	No	No	No	No	No	No	No	No	No	No	No	No	No	No	No	No	No	No	No	No	Yes	Yes	No	Yes	Yes	No	Yes	General laborer/Freelance	19.5556
Male		30	180	100	High school	Thailand	Negative	neg	neg	neg	No	No	No	No	No	No	No	No	No	No	No	No	No	No	No	No	No	No	No	No	No	Yes	Yes	Yes	No	No	No	Yes	Customer service representative	30.8642
Male		31	172	61	Above high school	Thailand	Negative	neg	neg	neg	No	No	No	No	No	No	No	No	No	No	No	No	No	No	No	No	No	No	No	No	No	Yes	Yes	Yes	No	No	No	Yes	Medical personnel	20.6193
Female	No	42	160	63	Secondary school	Thailand	Negative	neg	neg	neg	No	No	No	No	No	No	No	No	No	No	No	No	No	No	No	No	No	No	No	No	No	Yes	Yes	Yes	No	No	No	Yes	Employees of companies/private organization	24.6094
Male		32	180	80	Secondary school	Thailand	Negative	neg	neg	neg	No	No	No	No	No	No	No	No	No	No	No	No	No	No	No	No	No	No	No	No	No	Yes	Yes	Yes	No	Yes	No	Yes	Employees of companies/private organization	24.6914
Female	No	42	163	57	Primary school	Thailand	Negative	neg	neg	neg	No	No	No	No	No	No	No	No	No	No	No	No	No	No	No	No	No	No	No	No	No	Yes	Yes	No	No	No	No	Yes	Cleaning staff/Housekeeper	21.4536
Female	No	33	145	52	I never attended school	Myanmar	Negative	neg	neg	neg		No	No	No	No	No	No	No	No	No	No	No	No	No	No	No	No	No	No	No	No	Yes	Yes	No	No	Yes	Yes	No	General laborer/Freelance	24.7325
Male		21	170	55	I never attended school	Thailand	Negative	neg	neg	neg	No	No	No	No	No	No	No	No	No	No	No	No	No	No	No	No	No	No	No	No	No	Yes	Yes	Yes	No	No	No	Yes	Customer service representative	19.0311
Female	No	44	157	56	I never attended school	Myanmar	Negative	neg	neg	neg	No	No	No	No	No	No	No	No	No	No	No	No	No	No	No	No	No	No	No	No	No	Yes	No	No	No	Yes	No	No	Farmers	22.719
Female	No	46	150	56	Secondary school	Thailand	Negative	neg	neg	neg	No	No	No	No	No	No	No	No	No	No	No	No	No	No	No	No	No	No	No	No	No	Yes	Yes	Yes	No	Yes	Yes	Yes	Customer service representative	24.8889
Female	No	41	150	50	I never attended school	Myanmar	Negative	neg	neg	neg	No	No	No	No	No	No	No	No	No	No	No	No	No	No	No	No	No	No	No	No	No	Yes	No	No	No	Yes	No	No	Farmers	22.2222
Female	No	46	165	93	Primary school	Thailand	Negative	neg	neg	neg	Yes	No	No	No	No	No	No	No	No	No	No	No	No	No	No	No	No	No	No	No	No	Yes	Yes	Yes	No	No	No	Yes	Employees of companies/private organization	34.1598
Female	No	42	167	67	High school	Thailand	Negative	neg	neg	neg	No	No	No	No	No	No	No	No	No	No	No	No	No	No	No	No	No	No	No	No	No	Yes	Yes	Yes	No	No	No	Yes	Customer service representative	24.0238
Male		21	155	59	Secondary school	Myanmar	Negative	neg	neg	neg	No	No	No	No	No	No	No	No	No	No	No	No	No	No	No	No	No	No	No	No	No	Yes	Yes	No	No	Yes	No	No	General laborer/Freelance	24.5578
Female	No	26	167	80	Above high school	Thailand	Negative	neg	neg	neg	No	No	No	No	No	No	No	No	No	No	No	No	No	No	No	No	No	No	No	No	No	Yes	Yes	Yes	No	No	No	Yes	Customer service representative	28.6851
Female	No	31	150	45	I never attended school	Myanmar	Negative	neg	neg	neg	No	No	No	No	No	No	No	No	No	No	No	No	No	No	No	No	No	No	No	No	No	Yes	Yes	No	No	Yes	Yes	Yes	General laborer/Freelance	20
Male		34	177	78	Above high school	Thailand	Negative	neg	neg	neg	No	No	No	No	No	No	No	No	No	No	No	No	No	No	No	No	No	No	No	No	No	Yes	Yes	Yes	No	Yes	No	Yes	Customer service representative	24.8971
Female	No	31	172	55	Above high school	Thailand	Negative	neg	neg	neg	No	No	No	No	No	No	No	No	No	No	No	No	No	No	No	No	No	No	No	No	No	Yes	Yes	Yes	No	No	No	Yes	Customer service representative	18.5911
Male		28	178	65	Above high school	Thailand	Negative	neg	neg	neg	No	No	No	No	No	No	No	No	No	No	No	No	No	No	No	Yes	No	No	No	No	No	Yes	Yes	No	No	Yes	No	Yes	Customer service representative	20.5151
Male		55	162	57	Primary school	Thailand	Negative	neg	neg	neg	No	Yes	No	No	No	No	No	No	No	No	No	No	No	Yes	No	No	No	No	No	No	No	Yes	Yes	No	No	Yes	No	Yes	Employees of companies/private organization	21.7192
Female	No	24	158	53	Above high school	Thailand	Negative	neg	neg	neg	No	No	No	No	No	No	No	No	No	No	No	No	No	No	No	No	No	No	No	No	No	Yes	Yes	Yes	No	No	No	Yes	Customer service representative	21.2306
Female	No	35	160	54	Above high school	Thailand	Negative	neg	neg	neg	No	No	No	No	No	No	No	No	No	No	No	No	No	No	No	No	No	No	No	No	No	Yes	Yes	Yes	No	Yes	No	Yes	Customer service representative	21.0938
Male		22	160	48	I never attended school	Myanmar	Negative	neg	neg	neg	No	No	No	No	No	No	No	No	No	No	No	No	No	No	No	No	No	No	No	No	No	Yes	No	Yes	No	Yes	No	No	Customer service representative	18.75
Male		50	168	57.9	Primary school	Thailand	Negative	neg	neg	neg	No	No	No	No	No	No	No	No	No	No	No	No	No	No	No	No	No	No	No	No	No	Yes	Yes	No	No	Yes	No	Yes	Employees of companies/private organization	20.5145
Male		42	160	54	I never attended school	Myanmar	Negative	neg	neg	neg	Yes	No	No	No	No	No	No	No	No	No	No	No	No	No	No	No	No	No	No	No	No	Yes	Yes	No	No	Yes	Yes	Yes	General laborer/Freelance	21.0938
Female	No	39	152	56	Primary school	Thailand	Negative	neg	neg	neg	No	No	No	No	No	No	No	No	No	No	No	No	No	No	No	No	No	No	No	No	No	Yes	Yes	Yes	No	No	No	Yes	Cleaning staff/Housekeeper	24.2382
Male		22	175	50	Above high school	Thailand	Negative	neg	neg	neg	No	No	No	No	No	No	No	No	No	No	No	Yes	No	No	No	No	No	No	No	No	No	Yes	Yes	No	No	No	No	Yes	Students	16.3265
Male		50	170	62	Secondary school	Thailand	Negative	neg	neg	neg	No	No	No	No	No	No	No	No	No	No	No	No	No	No	No	No	No	No	No	No	No	Yes	Yes	Yes	No	Yes	No	Yes	Customer service representative	21.4533
Female	No	41	156	49	Above high school	Thailand	Negative	neg	neg	neg	No	No	No	No	No	No	No	No	No	No	No	No	No	No	No	No	No	No	No	No	No	Yes	Yes	Yes	No	No	No	Yes	Customer service representative	20.1348
Male		20	170	67	High school	Thailand	Negative	neg	neg	neg	No	No	No	No	No	No	No	No	No	No	No	No	No	No	No	No	No	No	No	No	No	Yes	Yes	Yes	No	No	No	No	Customer service representative	23.1834
Female	No	42	165	75	I never attended school	Myanmar	Negative	neg	neg	neg	No	No	No	No	No	No	No	No	No	No	No	No	No	No	No	No	No	No	No	No	No	Yes	Yes	No	No	Yes	Yes	Yes	General laborer/Freelance	27.5482
Male		51	160	60	Primary school	Myanmar	Negative	neg	neg	neg	No	No	No	No	No	No	No	No	No	No	No	No	No	No	No	No	No	No	No	No	No	Yes	Yes	No	No	Yes	No	No	General laborer/Freelance	23.4375
Female	No	37	151	60	I never attended school	Myanmar	Negative	neg	neg	neg	No	No	No	No	No	No	No	No	No	No	No	No	No	No	No	No	No	No	No	No	No	Yes	No	No	No	Yes	Yes	No	General laborer/Freelance	26.3146
Male		33	175	83	Above high school	Thailand	Negative	neg	neg	neg	No	No	No	No	No	No	No	No	No	No	No	No	No	No	No	No	No	No	No	No	No	Yes	Yes	Yes	No	No	No	Yes	Customer service representative	27.102
Male		28	172	75	Above high school	Thailand	Negative	neg	neg	neg	No	No	No	No	No	No	No	No	No	No	No	Yes	No	No	No	Yes	Yes	No	Yes	No	No	No						No	Students	25.3515
Female	No	25	150	43	Above high school	Thailand	Negative	neg	neg	neg	No	No	No	No	No	No	No	No	No	No	No	No	No	Yes	No	No	No	No	No	No	No	Yes	Yes	Yes	No	Yes	No	Yes	Customer service representative	19.1111
Male		39	160	48	High school	Thailand	Negative	neg	neg	neg	No	No	No	No	No	No	No	No	No	No	No	No	No	No	No	No	No	No	No	No	No	Yes	Yes	Yes	No	No	No	Yes	Cleaning staff/Housekeeper	18.75
Female	No	24	155	49	I never attended school	Myanmar	Negative	neg	neg	neg	No	No	No	No	No	No	No	No	No	No	No	No	No	No	No	No	No	No	No	No	No	Yes	Yes	No	No	Yes	No	Yes	General laborer/Freelance	20.3954
Male		52	165	93	High school	Thailand	Negative	neg	neg	neg	No	Yes	No	No	No	No	No	No	No	No	No	No	No	No	No	No	No	No	No	No	No	Yes	Yes	Yes	No	No	Yes	Yes	General laborer/Freelance	34.1598
Female	No	24	167	49	I never attended school	Other country	Negative	neg	neg	neg	No	No	No	No	No	No	No	No	No	No	No	No	No	No	No	No	No	No	No	No	No	No						No	General laborer/Freelance	17.5697
Female	No	59	156	52	Above high school	Thailand	Negative	neg	neg	neg	No	No	No	No	No	No	No	No	No	No	No	No	No	No	No	No	No	No	No	No	No	Yes	Yes	No	No	No	No	Yes	Employees of companies/private organization	21.3675
Male		40	164	86	Secondary school	Thailand	Negative	neg	neg	neg	No	No	No	No	No	No	No	No	No	Yes	Yes	No	No	No	Yes	Yes	No	Yes	No	No	Yes	Yes	Yes	Yes	No	Yes	Yes	Yes	Good/food delivery driver	31.975
Female	No	38	160	52	Above high school	Thailand	Negative	neg	neg	neg	No	No	No	No	No	No	No	No	No	No	No	No	No	No	No	No	No	No	No	No	No	Yes	Yes	Yes	No	No	No	Yes	Employees of companies/private organization	20.3125
Other		33	167	58	Above high school	Thailand	Negative	neg	neg	neg	No	No	No	No	No	No	No	No	No	No	No	Yes	No	No	No	No	No	No	No	No	No	Yes	Yes	Yes	No	No	Yes	Yes	Customer service representative	20.7967
Female	No	22	160	50	I never attended school	Myanmar	Negative	neg	neg	neg	No	No	No	No	No	No	No	No	No	No	No	No	No	No	No	No	No	No	No	No	No	Yes	Yes	No	No	No	Yes	Yes	General laborer/Freelance	19.5312
Female	No	24	155	40	High school	Thailand	Negative	neg	neg	neg	No	No	No	No	No	No	No	No	No	No	No	No	No	No	No	No	No	No	No	No	No	Yes	Yes	No	No	No	No	Yes	Other	16.6493
Male		22	178	70	I never attended school	Myanmar	Negative	neg	neg	neg	No	No	No	No	No	No	No	No	No	No	No	No	No	No	No	No	No	No	No	No	No	No						No	Trading/merchant	22.0932
Male		45	160	50	I never attended school	Myanmar	Negative	neg	neg	neg	No	No	No	No	No	No	No	No	No	No	No	No	No	No	No	No	No	No	No	No	No	Yes	Yes	No	No	Yes	Yes	Yes	General laborer/Freelance	19.5312
Male		29	165	65	Above high school	Thailand	Negative	neg	neg	neg	No	No	No	No	No	No	No	No	No	Yes	No	Yes	No	Yes	No	No	No	No	No	No	No	Yes	Yes	No	Yes	No	No	Yes	Employees of companies/private organization	23.8751
Male		46	170	60	Above high school	Thailand	Negative	neg	neg	neg	No	No	No	No	No	No	No	No	No	No	No	No	No	No	No	No	No	No	No	No	No	Yes	Yes	No	No	No	No	Yes	Employees of companies/private organization	20.7612
Female	No	33	155	77	Above high school	Thailand	Negative	neg	neg	neg	No	No	No	No	No	No	No	No	No	No	No	No	No	No	No	No	No	No	No	No	No	Yes	Yes	Yes	No	Yes	No	Yes	Customer service representative	32.0499
Female	No	35	155	58.5	I never attended school	Myanmar	Negative	neg	neg	neg	No	No	No	No	No	No	No	No	No	No	No	No	No	No	No	No	No	No	No	No	No	Yes	Yes	No	No	Yes	Yes	Yes	General laborer/Freelance	24.3496
Female	No	36	163	86	High school	Thailand	Negative	neg	neg	neg	No	No	No	No	No	No	No	No	No	No	No	No	No	No	Yes	No	No	No	No	No	No	Yes	No	Yes	No	Yes	Yes	Yes	Good/food delivery driver	32.3685
Female	No	46	158	80	Above high school	Thailand	Negative	neg	neg	neg	No	No	No	No	No	No	No	Yes	No	No	No	Yes	No	No	No	No	No	No	No	No	No	No						Yes	Good/food delivery driver	32.0461
Male		46	162	62	High school	Thailand	Negative	neg	neg	neg	No	No	No	No	No	No	No	No	No	No	No	No	No	No	No	No	No	No	No	No	No	Yes	Yes	Yes	No	Yes	No	Yes	Customer service representative	23.6244
Male		31	178	75	Secondary school	Thailand	Negative	neg	neg	neg	No	No	No	No	No	No	No	No	No	No	No	No	No	No	No	No	No	No	No	No	No	Yes	Yes	No	No	No	No	Yes	Employees of companies/private organization	23.6713
Male		25	170	56	I never attended school	Myanmar	Negative	neg	neg	neg	No	No	No	No	No	No	No	No	No	No	No	No	No	No	No	No	No	No	No	No	No	Yes	Yes	No	No	Yes	No	No	General laborer/Freelance	19.3772
Male		22	174	105	High school	Thailand	Negative	neg	neg	neg	No	No	No	No	No	No	No	No	No	No	No	No	No	No	No	No	No	No	No	No	No	Yes	Yes	Yes	No	No	No	Yes	Customer service representative	34.6809
Female	No	34	146	57	I never attended school	Myanmar	Negative	neg	neg	neg	No	No	No	No	No	No	No	No	No	No	No	No	No	No	No	No	No	No	No	No	No	Yes	Yes	No	No	Yes			General laborer/Freelance	26.7405
Male		26	160	60	High school	Thailand	Negative	neg	neg	neg	No	No	No	No	No	No	No	No	No	No	No	No	No	No	No	No	No	No	No	No	No	Yes	Yes	Yes	No	No	No	Yes	Customer service representative	23.4375
Male		54	169	84	Primary school	Thailand	Negative	neg	neg	neg	Yes	No	No	No	No	No	No	No	No	No	No	No	No	Yes	No	No	No	No	No	No	No	Yes	Yes	No	No	Yes	No	Yes	Municipal worker	29.4107
Male		28	177	65	Above high school	Thailand	Negative	neg	neg	neg	No	No	No	No	No	No	No	No	No	No	No	No	No	No	No	No	No	No	No	No	No	Yes	Yes	Yes	No	No	No	Yes	Customer service representative	20.7476
Male		53	180	97	Above high school	Other country	Negative	neg	neg	neg	No	No	No	No	No	No	No	No	No	No	No	No	No	No	No	No	No	No	No	No	No	Yes	Yes	Yes	No	No	No	Yes	Employees of companies/private organization	29.9383
Female	No	42	160	52	Above high school	Thailand	Negative	neg	neg	neg	No	No	No	No	No	No	No	No	No	No	No	No	No	No	No	No	No	No	No	No	No	Yes	Yes	Yes	No	Yes	No	Yes	Customer service representative	20.3125
Male		28	159	60	Secondary school	Thailand	Negative	neg	neg	neg	No	No	No	No	No	No	No	No	No	No	No	No	No	No	No	No	No	No	No	No	No	Yes	Yes	No	No	No	No	Yes	Customer service representative	23.7332
Female	No	35	145	48	I never attended school	Myanmar	Negative	neg	neg	neg	No	No	No	No	No	No	No	No	No	No	No	No	No	No	No	No	No	No	No	No	No	Yes	Yes	No	No	Yes	No	Yes	General laborer/Freelance	22.83
Female	No	29	156	50	I never attended school	Myanmar	Negative	neg	neg	neg	No	No	No	No	No	No	No	No	No	No	No	No	No	No	No	No	No	No	No	No	No	Yes	Yes	No	No	Yes	No	No	General laborer/Freelance	20.5457
Female	No	30	160	70	Above high school	Thailand	Negative	neg	neg	neg	No	No	No	No	No	No	No	No	No	No	No	No	No	No	No	No	No	No	No	No	No	Yes	Yes	Yes	No	No	No	Yes	Customer service representative	27.3438
Female	No	43	165	72	Above high school	Thailand	Negative	neg	neg	neg	No	No	No	No	No	No	No	No	No	No	No	No	No	No	No	No	No	No	No	No	No	Yes	Yes	No	No	No	No	No	General laborer/Freelance	26.4463
Female	No	52	150	51	Primary school	Thailand	Negative	neg	neg	neg	Yes	No	No	No	No	No	No	No	No	No	No	No	No	No	No	No	No	No	No	No	No	Yes	Yes	Yes	No	Yes	Yes	Yes	Customer service representative	22.6667
Male		20	150	53	I never attended school	Myanmar	Negative	neg	neg	neg	No	No	No	No	No	No	No	No	No	No	No	No	No	No	No	No	No	No	No	No	No	Yes	Yes	No	No	Yes	Yes	Yes	General laborer/Freelance	23.5556
Male		39	170	52	Above high school	Thailand	Negative	neg	neg	neg	No	No	No	No	No	No	No	No	No	No	No	No	No	No	No	No	No	No	No	No	No	Yes	Yes	Yes	Yes	Yes	Yes	Yes	Self-employed/Personal business	17.9931
Female	No	29	159	59	Above high school	Thailand	Negative	neg	neg	neg	No	No	No	No	No	No	No	No	No	No	No	No	No	No	No	No	No	No	No	No	No	Yes	Yes	Yes	No	No	No	Yes	Customer service representative	23.3377
Female	No	27	150	70	I never attended school	Thailand	Negative	neg	neg	neg	No	No	No	No	No	No	No	No	No	No	No	No	No	No	No	No	No	No	No	No	No	Yes	Yes	No	No	No	Yes	Yes	Cleaning staff/Housekeeper	31.1111
Male		31	150	53	I never attended school	Myanmar	Negative	neg	neg	neg	No	No	No	No	No	No	No	No	No	Yes	No	No	No	No	No	No	No	No	No	No	No	Yes	Yes	No	No	Yes	Yes	No	General laborer/Freelance	23.5556
Male		35	150	50	I never attended school	Myanmar	Negative	neg	neg	neg	No	No	No	No	No	No	No	No	No	Yes	No	No	No	Yes	No	No	No	No	No	No	No	Yes	Yes	No	No	Yes	Yes	No	General laborer/Freelance	22.2222
Female	No	33	160	44	I never attended school	Thailand	Negative	neg	neg	neg	No	No	No	No	No	No	No	No	No	No	No	No	No	No	Yes	No	Yes	Yes	No	No	No	No						Yes	Self-employed/Personal business	17.1875
Female	No	18	145	48		Myanmar	Negative	neg	neg	neg	No	No	No	No	No	No	No	No	No	No	No	Yes	No	No	Yes	Yes	No	Yes	Yes	No	No	Yes		No	No	No	Yes	Yes	Other	22.83
Female	No	49	150	54	High school	Thailand	Negative	neg	neg	neg	No	No	No	No	No	No	No	No	No	No	No	No	No	No	No	No	No	No	No	No	No	Yes	Yes	Yes	No	Yes	Yes	Yes	Customer service representative	24
Male		31	158	64	High school	Thailand	Negative	neg	neg	neg	No	No	No	No	No	No	No	No	No	No	No	No	No	No	No	No	No	No	No	No	No	Yes	Yes	Yes	No	Yes	No	Yes	Public transport driver	25.6369
Female	No	44	151	73	Above high school	Thailand	Negative	neg	neg	neg	Yes	Yes	No	No	No	No	No	No	No	No	No	No	No	No	No	No	No	No	No	No	No	Yes	No	Yes	No	Yes	Yes	Yes	Good/food delivery driver	32.0161
Female	No	37	154	83	High school	Thailand	Negative	neg	neg	neg	No	No	No	No	No	No	No	No	No	No	No	No	No	No	No	No	No	No	No	No	No	Yes	Yes	Yes	No	Yes	No	Yes	Employees of companies/private organization	34.9975
Male		35	183	110	Above high school	Thailand	Negative	neg	neg	neg	No	No	No	No	No	No	No	No	No	No	No	No	No	No	No	No	No	No	No	No	No	Yes	Yes	Yes	No	No	No	Yes	State enterprise employee	32.8466
Male		51	162	72	Primary school	Thailand	Negative	neg	neg	neg	No	No	No	No	No	No	No	No	No	No	No	No	No	No	No	No	No	No	No	No	No	Yes	Yes	Yes	No	No	Yes	Yes	Municipal worker	27.4348
Female	No	36	153	55.5	High school	Other country	Negative	neg	neg	neg	No	No	No	No	No	No	No	No	No	No	No	No	No	No	No	No	No	No	No	No	No	Yes	Yes	Yes	No	Yes	No	Yes	Trading/merchant	23.7088
Female	No	21	150	42	I never attended school	Myanmar	Negative	neg	neg	neg	No	No	No	No	No	No	No	No	No	No	No	No	No	No	No	No	No	No	No	No	No	Yes	Yes	No	No	No	No	Yes	General laborer/Freelance	18.6667
Male		48	158	60	Primary school	Thailand	Negative	neg	neg	neg	Yes	Yes	No	No	No	No	No	No	No	No	No	No	No	No	No	No	No	No	No	No	No	Yes	Yes	Yes	No	Yes	No	No	Employees of companies/private organization	24.0346
Male		35	167	74	High school	Myanmar	Negative	neg	neg	neg	No	No	No	No	No	No	No	No	No	No	No	No	No	No	No	No	No	No	No	No	No	Yes	Yes	Yes	No	Yes	No	Yes	General laborer/Freelance	26.5338
Male		57	155	48	I never attended school	Myanmar	Negative	neg	neg	neg	No	No	No	No	No	No	No	No	No	No	No	No	No	No	No	No	No	No	No	No	No	Yes	Yes	No	No	Yes	No	No	General laborer/Freelance	19.9792
Male		37	170	72	Secondary school	Thailand	Negative	neg	neg	neg	No	No	No	No	No	No	No	No	No	No	No	No	No	No	No	No	No	No	No	No	No	Yes	Yes	Yes	No	Yes	No	Yes	Customer service representative	24.9135
Female	No	36	145	44	I never attended school	Myanmar	Negative	neg	neg	neg	No	No	No	No	No	No	No	No	No	No	No	No	No	No	No	No	No	No	No	No	No	Yes	Yes	No	No	Yes	Yes	Yes	General laborer/Freelance	20.9275
Male		25	170	65	High school	Thailand	Negative	neg	neg	neg	No	No	No	No	No	No	No	No	No	No	No	No	No	No	No	No	No	No	No	No	No	Yes	Yes	Yes	No	No	Yes	Yes	General laborer/Freelance	22.4913
Female	No	43	151	72	Primary school	Myanmar	Negative	neg	neg	neg	Yes	No	No	No	No	No	No	No	No	No	No	No	No	No	No	No	No	No	No	No	No	No						No	General laborer/Freelance	31.5776
Female	No	26	162	58	Above high school	Thailand	Negative	neg	neg	neg	No	No	No	No	No	No	No	No	No	No	No	No	No	No	No	No	No	No	No	No	No	Yes	Yes	Yes	No	No	No	Yes	Cleaning staff/Housekeeper	22.1003
Female	No	22	142	41	I never attended school	Myanmar	Negative	neg	neg	neg	No	No	No	No	No	No	No	No	No	No	No	No	No	No	No	No	No	No	No	No	No	Yes	Yes	No	No	Yes	Yes	No	General laborer/Freelance	20.3333
Female	No	56	152	51	High school	Thailand	Negative	neg	neg	neg	No	No	No	No	No	No	No	No	No	No	No	No	No	No	No	No	Yes	No	No	No	No	Yes	Yes	Yes	No	Yes	Yes	Yes	Customer service representative	22.0741
Female	No	27	150	60	I never attended school	Myanmar	Negative	neg	neg	neg	No	No	No	No	No	No	No	No	No	No	No	No	No	No	No	No	No	No	No	No	No	No						Yes	General laborer/Freelance	26.6667
Male		41	169	60	Above high school	Thailand	Negative	neg	neg	neg	No	No	No	No	No	No	No	No	No	No	No	No	No	No	No	No	No	No	No	No	No	Yes	Yes	Yes	No	No	No	Yes	Customer service representative	21.0077
Male		55	162	58	I never attended school	Myanmar	Negative	neg	neg	neg	No	No	No	No	No	No	No	No	No	No	No	No	No	No	No	No	No	No	No	No	No	Yes	Yes	No	No	Yes	No	Yes	General laborer/Freelance	22.1003
Male		17	165	49	Secondary school	Myanmar	Negative	neg	neg	neg	No	No	No	No	No	No	No	No	No	No	No	No	No	No	No	No	No	No	No	No	No	Yes	Yes	No	No	Yes	No	Yes	General laborer/Freelance	17.9982
Male		41	180	86	Above high school	Thailand	Negative	neg	neg	neg	No	No	No	No	No	No	No	No	No	No	No	Yes	No	No	No	No	No	No	No	No	No	Yes	Yes	Yes	No	Yes	No	Yes	Customer service representative	26.5432
Male		28	160	63	High school	Thailand	Negative	neg	neg	neg	No	No	No	No	No	No	No	No	No	No	No	No	No	No	No	No	No	No	No	No	No	Yes	Yes	Yes	Yes	No	Yes	Yes	Customer service representative	24.6094
Male		38	180	75	High school	Thailand	Negative	neg	neg	neg	No	No	No	No	No	No	No	No	No	No	No	No	No	No	No	No	No	No	No	No	No	Yes	Yes	Yes	No	No	No	Yes	Employees of companies/private organization	23.1481
Male		26	173	69	Secondary school	Thailand	Negative	neg	neg	neg	No	No	No	No	No	No	No	No	No	No	No	No	No	No	No	No	No	No	No	No	No	Yes	Yes	Yes	No	Yes	No	Yes	Employees of companies/private organization	23.0546
Male		39	170	65	High school	Thailand	Negative	neg	neg	neg	No	No	No	No	No	No	No	No	No	No	No	No	No	No	No	No	No	No	No	No	No	No						No	Trading/merchant	22.4913
Male		38	176	71	Above high school	Thailand	Negative	neg	neg	neg	No	No	No	No	No	No	No	No	No	No	No	No	No	No	No	No	No	No	No	No	No	Yes	Yes	Yes	No	Yes	No	Yes	Cleaning staff/Housekeeper	22.921
Female	No	52	160	75	Secondary school	Thailand	Negative	neg	neg	neg	Yes	No	No	No	No	No	No	No	No	No	No	No	No	No	No	No	No	No	No	No	No	Yes	Yes	Yes	No	Yes	Yes	Yes	Customer service representative	29.2969
Female	No	26	165	60	Above high school	Myanmar	Negative	neg	neg	neg	No	No	No	No	No	No	No	No	No	No	No	No	No	No	No	No	No	No	No	No	No	Yes	Yes	Yes	No	Yes	No	Yes	Customer service representative	22.0386
Male		42	165	57.9	I never attended school	Myanmar	Negative	neg	neg	neg	No	No	No	No	No	No	No	No	No	No	No	No	No	No	No	No	No	No	No	No	No	Yes	Yes	No	No	Yes	Yes	No	General laborer/Freelance	21.2672
Male		24	170	70	Secondary school	Myanmar	Negative	neg	neg	neg	No	No	No	No	No	No	No	No	No	No	No	No	No	No	No	No	No	No	No	No	No	Yes	Yes	Yes	No	No	No	Yes	Customer service representative	24.2215
Male		22	170	54	I never attended school	Myanmar	Negative	neg	neg	neg	No	No	No	No	No	No	No	No	No	No	No	No	No	No	No	No	No	No	No	No	No	Yes	Yes	No	No	Yes	Yes	No	General laborer/Freelance	18.6851
Male		66	168	75	High school	Thailand	Negative	neg	neg	neg	No	No	No	No	No	No	No	No	No	No	No	No	No	No	No	No	No	No	No	No	No	Yes	Yes	Yes	Yes	Yes	No	Yes	Employees of companies/private organization	26.5731
Female	No	28	148	45	I never attended school	Myanmar	Negative	neg	neg	neg	No	No	No	No	No	No	No	No	No	No	No	No	No	No	No	No	No	No	No	No	No	Yes	Yes	No	No	Yes	No	No	General laborer/Freelance	20.5442
Male		27	170	61	High school	Thailand	Negative	neg	neg	neg	No	No	No	No	No	No	No	No	No	No	No	No	No	No	No	No	No	No	No	No	No	Yes	Yes	Yes	No	No	No	Yes	Employees of companies/private organization	21.1073
Female	No	29	158	40	Above high school	Thailand	Negative	neg	neg	neg	No	No	No	No	No	No	No	No	No	No	No	Yes	No	No	No	No	No	No	No	No	No	Yes	Yes	Yes	No	Yes	No	Yes	Customer service representative	16.0231
Male		50	169	69	Secondary school	Thailand	Negative	neg	neg	neg	Yes	No	No	No	No	No	No	No	No	No	No	No	No	No	No	No	No	No	No	No	No	Yes	Yes	No	No	Yes	Yes	Yes	Employees of companies/private organization	24.1588
Male		58	165	50	Primary school	Thailand	Negative	neg	neg	neg	No	No	No	No	No	No	No	No	No	No	No	No	No	No	No	No	No	No	No	No	No	Yes	Yes	No	No	Yes	No	Yes	Other	18.3655
Male		32	158	57	High school	Thailand	Negative	neg	neg	neg	No	No	No	No	No	No	No	No	No	Yes	No	Yes	No	No	No	No	No	No	No	No	No	Yes	Yes	Yes	No	Yes	No	Yes	Cleaning staff/Housekeeper	22.8329
Male		52	160	72	I never attended school	Myanmar	Negative	neg	neg	neg	No	No	No	No	No	No	No	No	No	No	No	No	No	No	No	No	No	No	No	No	No	Yes	Yes	No	No	Yes	No	No	General laborer/Freelance	28.125
Female	No	49	150	66	I never attended school	Myanmar	Negative	neg	neg	neg	No	No	No	No	No	No	No	No	No	No	No	No	No	No	No	No	No	No	No	No	No	Yes	Yes	No	No	Yes	Yes	No	General laborer/Freelance	29.3333
Female	No	24	145	53	I never attended school	Myanmar	Negative	neg	neg	neg	No	No	No	No	No	No	No	No	No	No	No	No	No	No	No	No	No	No	No	No	No	Yes	Yes	No	No	Yes	No	Yes	General laborer/Freelance	25.2081
Female	No	45	163	55	Above high school	Thailand	Negative	neg	neg	neg	No	No	No	No	No	No	No	No	No	No	No	No	No	No	No	No	No	No	No	No	No	Yes	Yes	Yes	No	Yes	No	Yes	Employees of companies/private organization	20.7008
Male		28	165	52	I never attended school	Myanmar	Negative	neg	neg	neg	No	No	No	No	No	No	No	No	No	No	No	No	No	No	No	No	No	No	No	No	No	Yes	Yes	Yes	No	No	Yes	Yes	General laborer/Freelance	19.1001
Male		56	160	60	I never attended school	Myanmar	Negative	neg	neg	neg	No	No	No	No	No	No	No	No	No	No	No	No	No	No	No	No	No	No	No	No	No	Yes	Yes	No	No	Yes		Yes	General laborer/Freelance	23.4375
Male		26	170	57	I never attended school	Myanmar	Negative	neg	neg	neg	No	No	No	No	No	No	No	No	No	No	No	No	No	No	No	No	No	No	No	No	No	Yes	Yes	No	No	Yes	Yes	No	General laborer/Freelance	19.7232
Female	No	49	155	62	I never attended school	Myanmar	Negative	neg	neg	neg	Yes	Yes	No	No	No	No	No	No	No	No	No	No	No	No	No	No	No	No	No	No	No	Yes	Yes	No	No	No	Yes	Yes	General laborer/Freelance	25.8065
Female	No	30	166	54	Above high school	Thailand	Negative	neg	neg	neg	No	No	No	No	No	No	No	No	No	No	No	No	No	No	No	No	No	No	No	No	Yes	Yes	Yes	Yes	No	No	No	Yes	Customer service representative	19.5965
Male		22	178	56	High school	Myanmar	Negative	neg	neg	neg	No	No	No	No	No	No	No	No	No	No	No	No	No	No	No	No	Yes	No	No	No	No	No						Yes	Students	17.6745
Male		25	185	70	High school	Thailand	Negative	neg	neg	neg	No	No	No	No	No	No	No	No	No	No	No	No	No	No	No	No	No	No	No	No	No	Yes	Yes	Yes	No	No	No	Yes	Other	20.4529
Female	No	53	165	70	Primary school	Thailand	Negative	neg	neg	neg	No	No	No	No	No	No	No	No	No	No	No	No	No	No	No	No	No	No	No	No	No	Yes	Yes	Yes	No	Yes	Yes	Yes	General laborer/Freelance	25.7117
Female	No	48	162	67	Above high school	Thailand	Negative	neg	neg	neg	No	No	No	No	No	No	No	No	No	No	No	No	No	No	No	No	No	No	Yes	No	Yes	Yes	Yes	Yes	No	Yes	No	Yes	Customer service representative	25.5296
Male		41	162	50	I never attended school	Myanmar	Negative	neg	neg	neg	No	No	No	No	No	No	No	No	No	No	No	No	No	No	No	No	No	No	No	No	No	Yes	Yes	No	No	Yes	Yes	Yes	General laborer/Freelance	19.052
Female	No	25	164	46	Above high school	Thailand	Negative	neg	neg	neg	No	No	No	No	No	No	No	No	No	No	No	No	No	Yes	No	No	No	No	No	No	No	Yes	Yes	Yes	No	No	No	Yes	Customer service representative	17.1029
Male		22	182	120	Above high school	Thailand	Negative	neg	neg	neg	No	No	No	No	No	No	No	No	No	No	No	No	No	No	No	No	No	No	No	No	No	Yes	Yes	Yes	No	No	No	Yes	Trading/merchant	36.2275
Female	No	38	161	76	High school	Thailand	Negative	neg	neg	neg	Yes	No	No	No	No	No	No	No	No	No	Yes	Yes	No	No	No	No	Yes	No	No	No	No	Yes	Yes	Yes	No	Yes	No	Yes	Customer service representative	29.3199
Female	No	51	146	63	I never attended school	Myanmar	Negative	neg	neg	neg	No	No	No	No	No	No	No	No	No	No	No	No	No	No	No	No	No	No	No	No	No	Yes	Yes	No	No	Yes		Yes	General laborer/Freelance	29.5553
Male		40	180	88	Above high school	Other country	Negative	neg	neg	neg	No	No	No	No	No	No	No	No	No	No	Yes	No	No	No	Yes	No	No	No	No	No	No	Yes	Yes	Yes	No	No	No	Yes	Employees of companies/private organization	27.1605
Female	No	23	140	54	I never attended school	Myanmar	Negative	neg	neg	neg	No	No	No	No	No	No	No	No	No	No	No	No	No	No	No	No	No	No	No	No	No	Yes	Yes	No	No	Yes	Yes	No	General laborer/Freelance	27.551
Male		21	170	55	I never attended school	Myanmar	Negative	neg	neg	neg	No	No	No	No	No	No	No	No	No	No	No	No	No	No	No	No	No	No	No	No	No	Yes	Yes	Yes	No	No	No	No	Customer service representative	19.0311
Male		38	160	51	Primary school	Thailand	Negative	neg	neg	neg	No	No	No	No	No	No	No	No	No	No	No	No	No	No	No	No	No	No	No	No	No	Yes	Yes	Yes	No	No	No	Yes	Customer service representative	19.9219
Male		22	177	50	Above high school	Thailand	Negative	neg	neg	neg	No	No	No	No	No	No	No	No	No	No	No	No	No	No	No	Yes	No	No	No	No	No	Yes	Yes	Yes	No	No	No	Yes	Customer service representative	15.9597
Male		34	165	69	Primary school	Myanmar	Negative	neg	neg	neg	No	No	No	No	No	No	No	No	No	No	No	No	No	No	No	No	No	No	No	No	No	Yes	Yes	Yes	No	No	No	Yes	Customer service representative	25.3444
Female	No	34	160	53	Above high school	Thailand	Negative	neg	neg	neg	No	No	No	No	No	No	No	No	No	No	No	No	No	No	No	No	No	Yes	No	No	No	Yes	Yes	No	No	Yes	No	Yes	Cleaning staff/Housekeeper	20.7031
Female	No	26	160	50	I never attended school	Myanmar	Negative	neg	neg	neg	No	No	No	No	No	No	No	No	No	No	No	Yes	No	No	No	No	No	No	No	No	No	Yes	Yes	No	No	Yes	No	Yes	General laborer/Freelance	19.5312
Female	No	31	155	53	High school	Thailand	Negative	neg	neg	neg	No	No	No	No	No	No	No	No	No	No	No	No	No	No	No	No	No	No	No	No	No	Yes	Yes	Yes	No	No	No	Yes	Employees of companies/private organization	22.0604
Female	No	37	157	49	High school	Thailand	Negative	neg	neg	neg	No	No	No	No	No	No	No	No	No	No	No	No	No	No	No	No	No	No	No	No	No	Yes	Yes	Yes	No	No	No	Yes	Customer service representative	19.8791
Male		34	165	71	I never attended school	Myanmar	Negative	neg	neg	neg	No	No	No	No	No	No	No	No	No	No	No	No	No	No	No	No	No	No	No	No	No	Yes	Yes	No	No	No	No	Yes	General laborer/Freelance	26.079
Female	No	53	167	68	Primary school	Thailand	Negative	neg	neg	neg	No	No	No	No	No	No	No	No	No	No	No	No	No	No	No	No	No	No	No	No	No	Yes	Yes	Yes	No	Yes	No	Yes	Employees of companies/private organization	24.3824
Female		47	154	50	I never attended school	Myanmar	Negative	neg	neg	neg	No	No	No	No	No	No	No	No	No	No	No	No	No	No	No	No	No	No	No	No	No	Yes	Yes	No	No	Yes	Yes	Yes	Unemployed	21.0828
Male		26	170	68	Secondary school	Thailand	Negative	neg	neg	neg	No	No	No	No	No	No	No	No	No	No	No	No	No	No	No	No	No	No	No	No	No	No						No	General laborer/Freelance	23.5294
Female	No	47	140	55	I never attended school	Myanmar	Negative	neg	neg	neg	Yes	No	No	No	No	No	No	No	No	No	No	No	No	No	No	No	No	No	No	No	No	Yes	Yes	No	No	Yes	No	Yes	General laborer/Freelance	28.0612
Female	No	44	150	52	I never attended school	Myanmar	Negative	neg	neg	neg	No	No	No	No	No	No	No	No	No	No	No	No	No	Yes	No	No	No	No	No	No		Yes	Yes	No	No	Yes	No	Yes	General laborer/Freelance	23.1111
Male		31	167	67	Above high school	Thailand	Negative	neg	neg	neg	No	No	No	No	No	No	No	No	No	No	No	No	No	No	No	No	No	No	No	No	No	Yes	Yes	No	No	Yes	No	Yes	Cleaning staff/Housekeeper	24.0238
Female	No	38	159	51	Above high school	Thailand	Negative	neg	neg	neg	No	No	No	No	No	No	No	No	No	No	No	No	No	No	No	No	No	No	No	No	No	Yes	Yes	No	No	No	No	Yes	Employees of companies/private organization	20.1733
Male		39	160	57	High school	Thailand	Negative	neg	neg	neg	No	No	No	No	No	No	No	No	No	No	No	Yes	No	No	Yes	No	No	No	No	No	No	Yes	Yes	Yes	No	No	No	Yes	Customer service representative	22.2656
Male		21	178	78	Above high school	Thailand	Negative	neg	neg	neg	No	No	No	No	No	No	No	No	No	No	No	No	No	No	No	Yes	Yes	No	No	No	No	Yes	Yes	Yes	No	No	No	Yes	General laborer/Freelance	24.6181
Male		41	173	72	Above high school	Thailand	Negative	neg	neg	neg	No	No	No	No	No	No	No	No	No	No	No	No	No	No	No	No	No	No	No	No	No	Yes	Yes	Yes	No	No	No	Yes	Customer service representative	24.0569
Male		35	175	75	Above high school	Thailand	Negative	neg	neg	neg	No	No	No	No	No	No	No	No	No	No	No	No	No	No	No	No	No	No	No	No	No	Yes	Yes	No	No	Yes	No	Yes	Employees of companies/private organization	24.4898
Female	No	29	154	50	Above high school	Thailand	Negative	neg	neg	neg	No	No	No	No	No	No	No	No	No	No	No	No	No	No	No	No	No	No	No	No	No	Yes	Yes	Yes	No	No	No	Yes	Cleaning staff/Housekeeper	21.0828
Male		46	149	45	I never attended school	Myanmar	Negative	neg	neg	neg	No	No	No	No	No	No	No	No	No	No	No	No	No	No	No	No	No	No	No	No	No	Yes	No	No	No	Yes	No	No	Farmers	20.2694
Male		33	145	50	I never attended school	Myanmar	Negative	neg	neg	neg	No	No	No	No	No	No	No	No	No	No	No	No	No	No	No	No	No	No	No	No	No	Yes	No	No	No	No	Yes	Yes	Farmers	23.7812
Male		55	160	56	I never attended school	Myanmar	Negative	neg	neg	neg	No	No	No	No	No	No	No	No	No	No	No	No	No	No	No	No	No	No	No	No	No	Yes	No	No	No	Yes	No	No	Farmers	21.875
Male		25	170	57	Secondary school	Thailand	Negative	neg	neg	neg	No	No	No	No	No	No	No	No	Yes	No	Yes	Yes	No	Yes	No	No	Yes	No	No	No	No	Yes	Yes	Yes	No	No	No	Yes	Customer service representative	19.7232
Female	No	32	158	42	Above high school	Thailand	Negative	neg	neg	neg	No	No	No	No	No	No	No	No	No	No	No	No	No	No	No	No	No	No	No	No	No	Yes	Yes	Yes	No	No	No	Yes	Customer service representative	16.8242
Female	No	40	163	57	High school	Thailand	Negative	neg	neg	neg	No	No	No	No	No	No	No	No	No	No	No	No	No	No	No	No	No	No	No	No	No	Yes	Yes	Yes	No	Yes	No	Yes	Customer service representative	21.4536
Male		35	165	60	I never attended school	Myanmar	Negative	neg	neg	neg	No	No	No	No	No	No	No	No	No	No	No	No	No	No	No	No	No	No	No	No	No	Yes	Yes	No	No	Yes	No	No	General laborer/Freelance	22.0386
Female	No	55	150	60	High school	Thailand	Negative	neg	neg	neg	No	No	No	No	No	No	No	No	No	No	No	No	No	No	No	No	No	No	No	No	No	No						Yes	Tour guide	26.6667
Male		26	169	73	High school	Thailand	Negative	neg	neg	neg	No	No	No	No	No	No	No	No	No	No	No	No	No	Yes	No	No	No	No	No	No	No	Yes	Yes	Yes	No	Yes	No	Yes	Security guard	25.5593
Male		27	165	59	I never attended school	Myanmar	Negative	neg	neg	neg	No	No	No	No	No	No	No	No	No	No	No	Yes	No	No	No	No	No	No	No	No	No	Yes	Yes	No	No	Yes	No	Yes	General laborer/Freelance	21.6713
Female		25	150	46	Secondary school	Myanmar	Negative	neg	neg	neg	No	No	No	No	No	No	No	No	No	No	No	No	No	No	No	No	No	No	No	No	No	Yes	Yes	No	No	Yes	No	No	General laborer/Freelance	20.4444
Male		35	165	55	Primary school	Myanmar	Negative	neg	neg	neg	No	No	No	No	No	No	No	No	No	No	No	No	No	No	No	No	No	No	No	No	No	Yes	Yes	No	No	Yes	No	No	General laborer/Freelance	20.202
Female	No	49	155	49	I never attended school	Myanmar	Negative	neg	neg	neg	No	No	No	No	No	No	No	No	No	No	No	No	No	No	No	No	No	No	No	No	No	Yes	No	No	No	No	No	Yes	General laborer/Freelance	20.3954
Female	No	24	167	56	Above high school	Thailand	Negative	neg	neg	neg	No	No	No	No	No	No	No	No	No	Yes	Yes	Yes	No	No	No	No	No	No	No	No	No	Yes	Yes	Yes	No	No	No	Yes	Customer service representative	20.0796
Male		29	160	50	Primary school	Myanmar	Negative	neg	neg	neg	No	No	No	No	No	No	No	No	No	No	No	Yes	No	No	No	No	No	No	No	No	No	Yes	Yes	No	No	Yes	No	No	General laborer/Freelance	19.5312
Female	No	25	159	52	Above high school	Thailand	Negative	neg	neg	neg	No	No	No	Yes	No	No	No	No	No	No	No	Yes	No	Yes	No	No	No	No	No	No	No	Yes	Yes	Yes	No	No	No	No	Employees of companies/private organization	20.5688
Female	No	38	155	73	I never attended school	Myanmar	Negative	neg	neg	neg	No	No	No	No	No	No	No	No	No	No	No	No	No	No	No	No	No	No	No	No	No	Yes	Yes	No	No	Yes	No	Yes	General laborer/Freelance	30.385
Female	No	50	155	71	I never attended school	Thailand	Negative	neg	neg	neg	No	No	No	No	No	No	No	No	No	No	No	No	No	No	No	No	No	No	No	No	No	Yes	Yes	No	No	No	No	No	Cleaning staff/Housekeeper	29.5526
Male		53	172	42	Primary school	Thailand	Negative	neg	neg	neg	No	No	No	No	No	No	No	No	No	No	No	No	No	No	No	No	No	No	No	No	No	Yes	Yes	No	No	Yes	No	Yes	Employees of companies/private organization	14.1969
Male		46	171	75	Above high school	Thailand	Negative	neg	neg	neg	Yes	No	No	No	No	No	No	No	No	No	No	No	No	No	No	No	No	No	No	No	No	Yes	Yes	No	No	No	No	Yes	Employees of companies/private organization	25.6489
Male		34	169	63	High school	Thailand	Negative	neg	neg	neg	No	No	No	No	No	Yes	No	No	No	No	No	No	No	No	No	No	No	No	No	No	No	Yes	Yes	Yes	No	No	No	Yes	Customer service representative	22.0581
Male		28	161	75	I never attended school	Myanmar	Negative	neg	neg	neg	No	No	No	No	No	No	No	No	No	No	No	No	No	No	No	No	No	No	No	No	No	Yes	Yes	No	No	No	Yes	Yes	General laborer/Freelance	28.9341
Male		19	175	52	Primary school	Thailand	Negative	neg	neg	neg	No	No	No	No	No	No	No	No	No	No	Yes	No	No	No	No	No	No	No	No	No	No	Yes	Yes	Yes	No	No	Yes	Yes	General laborer/Freelance	16.9796
Male		27	187	60	Secondary school	Thailand	Negative	neg	neg	neg	No	No	No	No	No	No	No	No	No	No	No	Yes	No	No	No	No	No	No	No	No	No	Yes	Yes	Yes	No	No	No	Yes	General laborer/Freelance	17.1581
Male		29	165	65	High school	Thailand	Negative	neg	neg	neg	No	No	No	No	No	No	No	No	No	No	No	No	No	No	No	No	No	No	No	No	No	Yes	Yes	No	No	Yes	No	Yes	Customer service representative	23.8751
Male		22	170	53	Primary school	Myanmar	Negative	neg	neg	neg	No	No	No	No	No	No	No	No	No	No	No	No	No	No	No	No	No	No	No	No	No	Yes	Yes	No	No	Yes	No	No	General laborer/Freelance	18.3391
Female	No	37	150	61	Secondary school	Thailand	Negative	neg	neg	neg	No	No	No	No	No	No	No	No	No	No	No	No	No	No	No	No	No	No	No	No	No	Yes	Yes	Yes	No	Yes	No	Yes	Other	27.1111
Female	No	51	144	50	I never attended school	Myanmar	Negative	neg	neg	neg	No	No	No	No	No	No	No	No	No	No	No	No	No	No	No	No	No	No	No	No	No	Yes	Yes	No	No	Yes	Yes	Yes	General laborer/Freelance	24.1127
Male		30	181	60	Above high school	Thailand	Negative	neg	neg	neg	No	No	No	No	No	No	No	No	No	No	No	No	No	No	No	Yes	Yes	No	No	No	No	Yes	Yes	Yes	No	No	No	Yes	Customer service representative	18.3145
Male		29	168	63	Above high school	Thailand	Negative	neg	neg	neg	No	No	No	No	No	No	No	No	No	No	No	No	No	No	No	No	No	No	No	No	No	Yes	Yes	Yes	No	Yes	No	Yes	Customer service representative	22.3214
Female	No	58	159	57	Above high school	Thailand	Negative	neg	neg	neg	No	No	No	No	No	No	No	No	No	No	No	No	No	No	No	No	No	No	No	No	No	Yes	Yes	No	No	Yes	No	Yes	Employees of companies/private organization	22.5466
Male		31	170	72	Above high school	Thailand	Negative	neg	neg	neg	No	No	No	No	No	No	No	No	No	No	No	No	No	No	No	No	No	No	No	No	No	Yes	Yes	Yes	No	No	No	Yes	Employees of companies/private organization	24.9135
Female	No	32	152	47	Above high school	Thailand	Negative	neg	neg	neg	No	No	No	No	No	No	No	No	No	No	No	No	No	No	No	No	No	No	No	No	No	Yes	Yes	Yes	No	No	No	Yes	Employees of companies/private organization	20.3428
Male		39	177	79	Above high school	Thailand	Negative	neg	neg	neg	No	No	No	No	No	No	No	No	No	No	No	No	No	No	No	No	No	No	No	No	No	Yes	Yes	Yes	No	No	No	Yes	Customer service representative	25.2163
Male		26	176	72	Above high school	Thailand	Negative	neg	neg	neg	No	No	No	No	No	No	No	No	No	No	No	No	No	No	No	Yes	No	Yes	Yes	No	No	Yes	Yes	Yes	No	Yes	Yes	Yes	Other	23.2438
Male		39	165	81	High school	Thailand	Negative	neg	neg	neg	Yes	No	No	No	No	No	No	No	No	No	No	No	No	No	No	No	No	No	No	No	No	Yes	Yes	No	No	Yes	No	Yes	Customer service representative	29.7521
Male		26	169	73	I never attended school	Thailand	Negative	neg	neg	neg	No	No	No	No	No	No	No	Yes	No	No	No	No	No	No	No	No	No	No	No	No	No	Yes	Yes	No	No	Yes	No	Yes	Employees of companies/private organization	25.5593
Male		29	175	86	High school	Thailand	Negative	neg	neg	neg	No	No	No	No	No	No	No	No	No	No	No	No	No	No	No	No	No	No	No	No	No	Yes	Yes	No	No	Yes	No	Yes	Employees of companies/private organization	28.0816
Male		35	183	72	Above high school	Thailand	Negative	neg	neg	neg	No	No	No	No	No	No	No	No	No	No	No	No	No	No	No	No	No	No	No	No	No	Yes	Yes	Yes	No	No	No	Yes	Customer service representative	21.4996
Female	No	30	157	49	Above high school	Thailand	Negative	neg	neg	neg	No	No	No	No	No	No	No	No	No	No	No	No	No	No	No	No	No	Yes	No	No	No	Yes	Yes	Yes	No	Yes	No	Yes	Employees of companies/private organization	19.8791
Male		30	154	57	I never attended school	Myanmar	Negative	neg	neg	neg	No	No	No	No	No	No	No	No	No	No	No	No	No	No	No	No	No	No	No	No	No	Yes	Yes	No	No	Yes	No	No	General laborer/Freelance	24.0344
Male		28	168	57	Primary school	Myanmar	Negative	neg	neg	neg	No	No	No	No	No	No	No	No	No	Yes	Yes	Yes	No	No	No	No	No	No	No	No	No	Yes	Yes	Yes	No	No	Yes	Yes	Customer service representative	20.1956
Male		47	170	70	I never attended school	Myanmar	Negative	neg	neg	neg	No	No	No	No	No	No	No	No	No	No	Yes	Yes	No	No	No	No	No	No	No	No	No	Yes	Yes	No	No	Yes	No	No	General laborer/Freelance	24.2215
Male		27	175	95	Above high school	Thailand	Negative	neg	neg	neg	No	No	No	No	No	No	No	No	No	No	No	Yes	No	No	No	No	No	No	No	No	No	Yes	Yes	Yes	No	Yes	Yes	Yes	General laborer/Freelance	31.0204
Male		30	173	60	High school	Thailand	Negative	neg	neg	neg	No	No	No	No	No	No	No	No	No	No	No	No	No	No	No	No	No	No	No	No	No	Yes	Yes	No	No	No	No	Yes	Customer service representative	20.0474
Male		37	170	62	I never attended school	Myanmar	Negative	neg	neg	neg	No	No	No	No	No	No	No	No	No	No	No	No	No	No	No	No	No	No	No	No	No	Yes	Yes	No	No	Yes	No	No	General laborer/Freelance	21.4533
Female	No	27	155	45	Primary school	Myanmar	Negative	neg	neg	neg	No	No	No	No	No	No	No	No	No	No	No	No	No	No	No	No	No	No	No	No	No	Yes	Yes	No	Yes	Yes	Yes	Yes	Other	18.7305
Female	No	40	163	89	Above high school	Thailand	Negative	neg	neg	neg	Yes	Yes	No	No	No	No	No	No	No	No	No	No	No	No	No	No	No	No	No	No	No	Yes	Yes	Yes	No	Yes	No	Yes	Employees of companies/private organization	33.4977
Male		35	178	80	Secondary school	Thailand	Negative	neg	neg	neg	No	No	No	No	No	No	No	No	No	No	No	Yes	No	No	No	No	No	No	No	No	No	Yes	Yes	Yes	Yes	Yes	Yes	Yes	Trading/merchant	25.2493
Male		35	173	107	High school	Thailand	Negative	neg	neg	neg	Yes	No	No	No	No	No	No	No	No	No	No	No	No	Yes	No	No	No	No	No	No	No	Yes	Yes	Yes	No	No	Yes	Yes	Employees of companies/private organization	35.7513
Male		26	165	65	Primary school	Myanmar	Negative	neg	neg	neg	No	No	No	No	No	No	No	No	No	No	No	No	No	No	No	No	No	No	No	No	No	Yes	Yes	No	Yes	Yes	No		Employees of companies/private organization	23.8751
Male		26	160	55	I never attended school	Myanmar	Negative	neg	neg	neg	No	No	No	No	No	No	No	No	No	No	No	No	No	No	No	No	No	No	No	No	No	Yes	Yes	No	No	Yes	No	Yes	General laborer/Freelance	21.4844
Female	No	34	150	50	I never attended school	Myanmar	Negative	neg	neg	neg	No	No	No	No	No	No	No	No	No	No	No	No	No	No	No	No	No	No	No	No	No	Yes	Yes	No	No	No	Yes	Yes	General laborer/Freelance	22.2222
Male		24	153	45	I never attended school	Myanmar	Negative	neg	neg	neg	No	No	No	No	No	No	No	No	No	No	No	No	No	No	No	No	No	No	No	No	No	Yes	Yes	No	No	Yes	Yes	Yes	General laborer/Freelance	19.2234
Male		30	179	82	Above high school	Thailand	Negative	neg	neg	neg	No	No	No	No	No	No	No	No	No	No	No	No	No	No	No	No	No	No	No	No	No	Yes	Yes	Yes	No	No	No	Yes	Customer service representative	25.5922
Male		52	175	100	Above high school	Thailand	Negative	neg	neg	neg	No	No	No	No	No	No	No	No	No	No	No	No	No	No	No	No	No	No	No	No	No	Yes	No	Yes	No	Yes	Yes	Yes	Good/food delivery driver	32.6531
Male		51	160	62	Above high school	Thailand	Negative	neg	neg	neg	No	No	No	No	No	No	No	No	No	No	No	No	No	No	No	No	No	No	No	No	No	Yes	Yes	Yes	No	No	No	Yes	Employees of companies/private organization	24.2188
Male		50	167	91	Above high school	Thailand	Negative	neg	neg	neg	No	No	No	No	No	No	No	No	No	No	No	No	No	No	No	No	No	No	No	No	No	Yes	Yes	Yes	No	Yes	No	Yes	Employees of companies/private organization	32.6294
Male		28	180	70	Primary school	Myanmar	Negative	neg	neg	neg	No	No	No	No	No	No	No	No	No	No	No	No	No	No	No	No	No	No	No	No	No	Yes	Yes	No	No	Yes	No	Yes	Employees of companies/private organization	21.6049
Male		29	170	89	Above high school	Thailand	Negative	neg	neg	neg	No	No	No	No	No	No	No	No	No	No	No	No	No	Yes	No	No	No	No	No	No	No	Yes	Yes	Yes	No	Yes	Yes	Yes	Trading/merchant	30.7958
Male		38	170	92	High school	Thailand	Negative	neg	neg	neg	No	No	No	No	No	No	No	No	No	No	No	No	No	No	No	No	No	No	No	No	No	Yes	No	Yes	Yes	No	Yes	No	Other	31.8339
Male		30	178	60	Above high school	Thailand	Negative	neg	neg	neg	No	No	No	No	No	No	No	No	No	No	No	No	No	No	No	No	No	No	No	No	No	Yes	Yes	Yes	No	Yes	No	Yes	Customer service representative	18.937
Female	No	19	148	50	I never attended school	Myanmar	Negative	neg	neg	neg	No	No	No	No	No	No	No	No	No	No	No	No	No	No	No	No	No	No	No	No	No	Yes	Yes	No	No	Yes	No	No	General laborer/Freelance	22.8269
Female	No	55	153	52	I never attended school	Myanmar	Negative	neg	neg	neg	Yes	No	No	No	No	No	No	No	No	No	No	No	No	No	No	No	No	No	No	No	No	Yes	No	No	No	Yes	No	No	Farmers	22.2137
Male		23	173	60	High school	Thailand	Negative	neg	neg	neg	No	No	No	No	No	No	No	No	No	No	No	No	No	No	No	No	No	No	No	No	No	No						No	Students	20.0474
Female	No	40	150	50	I never attended school	Myanmar	Negative	neg	neg	neg	No	No	No	No	No	No	No	No	No	No	No	No	No	No	No	No	No	No	No	No	No	Yes	No	No	No	Yes		No	General laborer/Freelance	22.2222
Male		33	146	50	Secondary school	Thailand	Negative	neg	neg	neg	No	No	No	No	No	No	No	No	No	No	No	No	No	No	No	No	No	No	No	No	No	No						No	Public transport driver	23.4566
Female	No	31	159	49	Above high school	Thailand	Negative	neg	neg	neg	No	No	No	No	No	No	No	No	No	No	No	Yes	No	No	No	No	No	No	No	No	No	Yes	No	No	Yes	No	No	Yes	Customer service representative	19.3821
Male		42	165	65	High school	Thailand	Negative	neg	neg	neg	Yes	No	No	No	No	No	No	No	No	No	Yes	Yes	No	No	No	No	No	No	No	No	No	Yes	No	No	No	No	Yes	No	Good/food delivery driver	23.8751
Male		36	155	60	I never attended school	Myanmar	Negative	neg	neg	neg	No	No	No	No	No	No	No	No	No	No	No	No	No	No	No	No	No	No	No	No	No	Yes	Yes	Yes	No	No	No	Yes	Customer service representative	24.974
Male		26	150	51	I never attended school	Myanmar	Negative	neg	neg	neg	No	No	No	No	No	No	No	No	No	No	No	No	No	No	No	No	No	No	No	No	No	Yes	Yes	No	No	Yes	Yes	No	General laborer/Freelance	22.6667
Female	No	38	155	65	Primary school	Thailand	Negative	neg	neg	neg	No	No	No	No	No	No	No	No	No	No	No	No	No	No	No	No	No	Yes	No	No	No	Yes	Yes	Yes	Yes	Yes	No	Yes	General laborer/Freelance	27.0552
Female		29	155	59	Primary school	Myanmar	Negative	neg	neg	neg	No	No	No	No	No	No	No	No	No	No	No	No	No	No	No	No	No	No	No	No	No	Yes	Yes	No	No	No	No	No	General laborer/Freelance	24.5578
Male		20	176	61	I never attended school	Myanmar	Negative	neg	neg	neg	No	No	No	No	No	No	No	No	No	No	No	No	No	No	No	No	No	No	No	No	No	Yes	Yes	Yes	No	No	No	Yes	General laborer/Freelance	19.6927
Male		45	160	60	Primary school	Myanmar	Negative	neg	neg	neg	No	No	No	No	No	No	No	No	No	No	No	No	No	No	No	No	No	No	No	No	No	Yes	Yes	No	No	Yes	No	Yes	General laborer/Freelance	23.4375
Male		27	169	62	I never attended school	Myanmar	Negative	neg	neg	neg	No	No	No	No	No	No	No	No	No	No	No	No	No	No	No	No	No	No	No	No	No	Yes	Yes	No	No	Yes	No	No	General laborer/Freelance	21.7079
Male		34	173	83	High school	Thailand	Negative	neg	neg	neg	No	No	No	No	No	No	No	No	No	No	No	No	No	No	No	No	No	No	No	No	No	Yes	Yes	No	No	Yes	No	Yes	Employees of companies/private organization	27.7323
Male		34	175	84	Secondary school	Thailand	Negative	neg	neg	neg	No	No	No	No	No	No	No	No	No	No	No	No	No	No	No	No	No	No	No	No	No	Yes	Yes	Yes	No	No	No	Yes	Employees of companies/private organization	27.4286
Female	No	31	155	70	I never attended school	Myanmar	Negative	neg	neg	neg	No	No	No	No	No	No	No	No	No	No	No	No	No	No	No	No	No	No	No	No	No	Yes	Yes	No	No	Yes	Yes	No	General laborer/Freelance	29.1363
Female	No	28	160	51	Above high school	Thailand	Negative	neg	neg	neg	No	No	No	No	No	No	No	No	No	Yes	No	No	No	Yes	No	No	No	Yes	No	No	No	Yes	Yes	Yes	Yes	No	No	Yes	Employees of companies/private organization	19.9219
Female	No	45	154	48	Secondary school	Thailand	Negative	neg	neg	neg	No	No	No	No	No	No	No	No	No	No	No	No	No	No	No	No	No	No	No	No	No	Yes	Yes	Yes	No	No	No	Yes	Customer service representative	20.2395
Male		30	160	49	I never attended school	Myanmar	Negative	neg	neg	neg	No	No	No	No	No	No	No	No	No	No	No	No	No	No	No	No	No	No	No	No	No	Yes	Yes	No	No	Yes	Yes	No	General laborer/Freelance	19.1406
Female	No	31	160	73	Above high school	Thailand	Negative	neg	neg	neg	No	No	No	No	No	No	No	No	No	No	No	No	No	No	No	No	No	No	No	No	No	Yes	Yes	Yes	No	No	No	Yes	Customer service representative	28.5156
Male		52	165	50	I never attended school	Myanmar	Negative	neg	neg	neg	No	No	No	No	No	No	No	No	No	No	No	No	No	No	No	No	No	No	No	No	No	Yes	Yes	No	No	No	Yes	Yes	General laborer/Freelance	18.3655
Female	No	26	165	58	Above high school	Thailand	Negative	neg	neg	neg	No	No	No	No	No	No	No	No	No	No	No	No	No	No	No	No	No	No	No	No	No	Yes	Yes	Yes	No	Yes	Yes	Yes	Customer service representative	21.3039
Male		38	155	52.6	I never attended school	Thailand	Negative	neg	neg	neg	No	No	No	No	No	No	No	No	No	No	No	No	No	No	No	No	No	No	No	No	No	Yes	No	No	No	No	No	No	General laborer/Freelance	21.8939
Male		28	165	78	I never attended school	Myanmar	Negative	neg	neg	neg	No	No	No	No	No	No	No	No	No	No	No	No	No	No	No	No	No	No	No	No	No	Yes	Yes	Yes	No	Yes	No	Yes	Employees of companies/private organization	28.6501
Male		27	185	105	Secondary school	Thailand	Negative	neg	neg	neg	No	No	No	No	No	No	No	No	No	No	No	Yes	No	Yes	No	No	Yes	No	No	No	No	Yes	Yes	Yes	No	Yes	Yes	Yes	Self-employed/Personal business	30.6793
Male		27	152	50	I never attended school	Myanmar	Negative	neg	neg	neg	No	No	No	No	No	No	No	No	No	No	No	No	No	No	No	No	No	No	No	No	No	Yes	No	No	No	Yes	No	No	Farmers	21.6413
Male		27	160	50	I never attended school	Myanmar	Negative	neg	neg	neg	No	No	No	No	No	No	No	No	No	No	No	No	No	No	No	No	No	No	No	No	No	Yes	Yes	No	No	No	Yes	Yes	General laborer/Freelance	19.5312
Male		28	170	65	Above high school	Thailand	Negative	neg	neg	neg	No	No	No	No	No	No	No	No	No	No	No	Yes	No	No	Yes	Yes	Yes	No	Yes	No	Yes	Yes	Yes	Yes	No	No	Yes	Yes	Self-employed/Personal business	22.4913
Female	No	46	153	55	I never attended school	Myanmar	Negative	neg	neg	neg	No	No	No	No	No	No	No	No	No	No	No	No	No	No	No	No	No	No	No	No	No	Yes	Yes	No	No	Yes		No	General laborer/Freelance	23.4952
Male		28	165	53	Secondary school	Thailand	Negative	neg	neg	neg	No	No	No	No	No	No	No	No	No	No	No	No	No	No	No	No	No	No	No	No	No	Yes	Yes	Yes	No	Yes	Yes	Yes	Customer service representative	19.4674
Male		57	170	73	Above high school	Thailand	Negative	neg	neg	neg	No	No	No	No	No	No	No	No	No	Yes	Yes	No	No	Yes	Yes	Yes	No	Yes	No	No	No	Yes	Yes	No	No	No	No	Yes	Lecturer / Staff University	25.2595
Female	No	24	172	62	Above high school	Thailand	Negative	neg	neg	neg	No	No	No	No	No	No	No	No	No	No	No	No	No	No	No	No	No	No	No	No	No	Yes	Yes	Yes	No	No	No	Yes	Cleaning staff/Housekeeper	20.9573
Male		45	150	55	High school	Thailand	Negative	neg	neg	neg	No	No	No	No	No	No	No	No	No	No	No	No	No	No	No	No	No	No	No	No	No	No						No	Other	24.4444
Male		37	180	101	Above high school	Thailand	Negative	neg	neg	neg	No	No	No	No	No	No	No	No	No	No	No	No	No	No	No	No	No	No	No	No	No	Yes	Yes	No	Yes	Yes	Yes	Yes	General laborer/Freelance	31.1728
Male		41	165	68	I never attended school	Myanmar	Negative	neg	neg	neg	No	No	No	No	No	No	No	No	No	No	No	No	No	No	No	No	No	No	No	No	No	Yes	Yes	No	No	Yes	Yes	No	General laborer/Freelance	24.977
Female	No	28	160	45	Above high school	Thailand	Negative	neg	neg	neg	No	No	No	No	No	No	No	No	No	No	No	No	No	No	No	No	No	No	No	No	No	Yes	Yes	No	No	No	No	Yes	Employees of companies/private organization	17.5781
Male		20	170	50	I never attended school	Thailand	Negative	neg	neg	neg	No	No	No	No	No	No	No	No	No	Yes	No	Yes	No	No	No	No	Yes	No	No	No	No	Yes	Yes	Yes	No	No	No	Yes	Customer service representative	17.301
Male		20	168	58	Above high school	Thailand	Negative	neg	neg	neg	No	No	No	No	No	No	No	No	No	No	No	No	No	No	No	No	No	No	No	No	No	Yes	Yes	Yes	No	No	Yes	Yes	Customer service representative	20.5499
Male		38	160	45	I never attended school	Myanmar	Negative	neg	neg	neg	No	No	No	No	No	No	No	No	No	No	No	No	No	No	No	No	No	No	No	No	No	Yes	Yes	No	No	Yes	No	Yes	General laborer/Freelance	17.5781
Female	No	23	155	47	Above high school	Thailand	Negative	neg	neg	neg	No	No	No	No	No	No	No	No	No	No	No	No	No	No	No	No	No	No	No	No	No	Yes	Yes	Yes	No	No	Yes	Yes	General laborer/Freelance	19.563
Female	No	50	150		Above high school	Thailand	Negative	neg	neg	neg	No	No	No	No	No	No	No	No	No	No	No	No	No	No	No	No	No	No	No	No	No	Yes	Yes	Yes	No	Yes	No	Yes	Customer service representative
Male		32	164	60	I never attended school	Myanmar	Negative	neg	neg	neg	No	No	No	No	No	No	No	No	No	No	No	No	No	No	No	No	No	No	No	No	No	Yes	Yes	No	No	Yes	Yes	Yes	Farmers	22.3082
Male		34	172	72	Secondary school	Thailand	Negative	neg	neg	neg	No	No	No	No	No	No	No	No	No	No	No	No	No	No	No	No	No	No	No	No	No	Yes	Yes	Yes	No	No	No	Yes	Customer service representative	24.3375
Male		50	162	63.7	I never attended school	Myanmar	Negative	neg	neg	neg	No	Yes	No	No	No	No	No	No	No	No	No	No	No	No	No	No	No	No	No	No	No	Yes	Yes	No	No	Yes	No	Yes	General laborer/Freelance	24.2722
Other		33	166	67	Above high school	Thailand	Negative	neg	neg	neg	No	No	No	No	No	No	No	No	No	No	No	No	No	No	No	No	No	No	No	No	No	Yes	Yes	Yes	No	No	No	Yes	Customer service representative	24.3141
Female	No	34	161	48	Above high school	Thailand	Negative	neg	neg	neg	No	No	No	No	No	No	No	No	No	No	No	No	No	No	No	No	No	No	No	No	No	Yes	Yes	Yes	No	Yes	No	Yes	Customer service representative	18.5178
Female	No	23	140	41	I never attended school	Myanmar	Negative	neg	neg	neg	No	No	No	No	No	No	No	No	No	No	No	No	No	No	No	No	No	No	No	No	No	Yes	Yes	No	No	Yes	No	No	General laborer/Freelance	20.9184
Female	No	39	140	46.2	I never attended school	Myanmar	Negative	neg	neg	neg	No	No	No	No	No	No	No	No	No	No	No	No	No	No	No	No	No	No	No	No	No	Yes	Yes	No	No	Yes	Yes	No	General laborer/Freelance	23.5714
Female	No	20	150	45	Primary school	Myanmar	Negative	neg	neg	neg	No	No	No	No	No	No	No	No	No	No	No	No	No	No	No	No	No	No	No	No	No	Yes	Yes	No	No	Yes	No	Yes	General laborer/Freelance	20
Male		35	170	75	Above high school	Thailand	Negative	neg	neg	neg	No	No	No	No	No	No	No	No	No	No	No	No	No	No	No	No	No	No	No	No	No	No						No	Other	25.9516
Male		31	160	59	I never attended school	Myanmar	Negative	neg	neg	neg	No	No	No	No	No	No	No	No	No	No	No	No	No	No	No	No	No	No	No	No	No	Yes	Yes	No	Yes	Yes	Yes	Yes	General laborer/Freelance	23.0469
Female	No	27	150	48	Above high school	Thailand	Negative	neg	neg	neg	No	No	No	No	No	No	No	No	No	No	No	No	No	No	No	No	No	No	No	No	No	Yes	Yes	Yes	No	No	No	Yes	Customer service representative	21.3333
Male		28	150	42	I never attended school	Myanmar	Negative	neg	neg	neg	No	No	No	No	No	No	No	No	No	No	No	No	No	No	No	No	No	No	No	No	No	Yes	Yes	No	No	Yes	Yes	No	General laborer/Freelance	18.6667
Female	No	48	155	74	Secondary school	Thailand	Negative	neg	neg	neg	No	No	No	No	No	No	No	No	No	No	No	No	No	No	No	No	No	No	No	No	No	Yes	Yes	Yes	No	No	No	Yes	Customer service representative	30.8013
Female	No	30	167	60	Above high school	Thailand	Negative	neg	neg	neg	No	No	No	No	No	No	No	No	No	No	No	No	No	No	No	No	No	No	No	No	No	Yes	Yes	Yes	No	No	No	Yes	Customer service representative	21.5139
Male		28	172	81	High school	Thailand	Negative	neg	neg	neg	No	No	No	No	No	No	No	No	No	No	No	No	No	No	No	No	No	No	No	No	No	Yes	Yes	Yes	No	No	No	Yes	Customer service representative	27.3797
Male		25	175	65	I never attended school	Myanmar	Negative	neg	neg	neg	No	No	No	No	No	No	No	No	No	No	No	No	No	No	No	No	No	No	No	No	No	Yes	Yes	No	No	Yes	Yes	Yes	General laborer/Freelance	21.2245
Female	No	44	167	80	Above high school	Thailand	Negative	neg	neg	neg	No	No	No	No	No	No	No	No	No	No	No	No	No	No	No	No	No	No	No	No	No	Yes	Yes	Yes	No	No	No	Yes	Customer service representative	28.6851
Female	No	59	155	66	I never attended school	Thailand	Negative	neg	neg	neg	No	No	No	No	No	No	No	No	No	No	No	No	No	No	No	No	No	No	No	No	No	Yes	Yes	Yes	No	No	No	Yes	Trading/merchant	27.4714
Female	No	42	158	56	I never attended school	Myanmar	Negative	neg	neg	neg	No	No	No	No	No	No	No	No	No	No	No	No	No	No	No	No	No	No	No	No	No	Yes	Yes	No	No	Yes	No	Yes	General laborer/Freelance	22.4323
Male		42	160	70	Primary school	Thailand	Negative	neg	neg	neg	No	No	No	No	No	No	No	No	No	No	No	No	No	No	No	No	No	No	No	No	No	Yes	Yes	No	No	Yes	No	Yes	Other	27.3438
Female	No	38	155	53	I never attended school	Myanmar	Negative	neg	neg	neg	No	No	No	No	No	No	No	No	No	No	No	No	No	No	No	No	No	No	No	No	No	No						Yes	Unemployed	22.0604
Male		45	153	63	High school	Thailand	Negative	neg	neg	neg	No	No	No	No	No	No	No	No	No	No	No	No	No	No	No	No	No	No	No	No	No	Yes	Yes	Yes	No	No	No	Yes	Employees of companies/private organization	26.9127
Male		35	155	75	I never attended school	Myanmar	Negative	neg	neg	neg	No	No	No	No	No	No	No	No	No	No	No	No	No	No	No	No	No	No	No	No	No	Yes	Yes	No	No	Yes	Yes	No	General laborer/Freelance	31.2175
Male		33	173	67	Above high school	Thailand	Negative	neg	neg	neg	No	No	No	No	No	No	No	No	No	No	No	No	No	No	No	No	No	No	No	No	No	Yes	Yes	Yes	No	Yes	No	Yes	Customer service representative	22.3863
Male		29	169	60	I never attended school	Myanmar	Negative	neg	neg	neg	No	No	No	No	No	No	No	No	No	No	No	No	No	No	No	No	No	No	No	No	No	Yes	Yes	No	No	Yes	No	No	General laborer/Freelance	21.0077
Male		37	172	61	Above high school	Thailand	Negative	neg	neg	neg	No	No	No	No	No	No	No	No	No	No	No	No	No	No	No	No	No	No	No	No	No	Yes	Yes	Yes	No	Yes	No	Yes	Employees of companies/private organization	20.6193
Female	No	40	155	58	I never attended school	Thailand	Negative	neg	neg	neg	No	No	No	No	No	No	No	No	No	No	No	No	No	No	No	No	No	No	No	No	No	Yes	Yes	No	No	No	Yes	No	General laborer/Freelance	24.1415
Female	No	25	156	47	Above high school	Thailand	Negative	neg	neg	neg	No	No	No	No	No	No	No	No	No	No	No	No	No	No	No	No	No	No	No	No	No	Yes	Yes	No	No	No	No	Yes	Customer service representative	19.313
Male		39	165	78	Primary school	Thailand	Negative	neg	neg	neg	No	No	No	No	No	No	No	No	No	No	No	No	No	No	No	No	No	No	No	No	No	Yes	Yes	Yes	No	Yes	No	Yes	Employees of companies/private organization	28.6501
Male		37	170	62	I never attended school	Myanmar	Negative	neg	neg	neg	No	No	No	No	No	No	No	No	No	No	No	No	No	No	No	No	No	No	No	No	No	Yes	Yes	No	No	Yes	Yes	No	General laborer/Freelance	21.4533
Male		27	165	85	I never attended school	Myanmar	Negative	neg	neg	neg	No	No	No	No	No	No	No	No	No	No	No	No	No	No	No	No	No	No	No	No	No	Yes	Yes	No	No	No	No	Yes	General laborer/Freelance	31.2213
Male		35	170	60	I never attended school	Myanmar	Negative	neg	neg	neg	No	No	No	No	No	No	No	No	No	No	No	No	No	No	No	No	No	No	No	No	No	Yes	Yes	Yes	No	No	No	Yes	Customer service representative	20.7612
Female	No	46	155	64	I never attended school	Thailand	Negative	neg	neg	neg	No	No	No	No	No	No	No	No	No	No	No	No	No	No	No	No	No	No	No	No	No	Yes	Yes	No	No	Yes	No	Yes	Employees of companies/private organization	26.6389
Male		41	171	90	Above high school	Thailand	Negative	neg	neg	neg	No	No	No	No	No	No	No	No	No	No	No	No	No	No	No	No	No	No	No	No	No	Yes	Yes	Yes	No	Yes	No	Yes	Employees of companies/private organization	30.7787
Male		19	175	55	Secondary school	Thailand	Negative	neg	neg	neg	No	No	No	No	No	No	No	No	No	No	No	No	No	No	No	No	No	No	No	No	No	Yes	Yes	Yes	Yes	No	Yes	Yes	Customer service representative	17.9592
Male		49	160	60	Primary school		Negative	neg	neg	neg	No	No	No	No	No	No	No	No	No	No	No	No	No	No	No	No	No	No	No	No	No	Yes	Yes	No	No	Yes	Yes	Yes	Other	23.4375
Female	No	37	156	80	High school	Thailand	Negative	neg	neg	neg	Yes	No	No	No	No	No	No	No	No	No	No	No	No	No	No	No	No	No	No	No	No	Yes	Yes	Yes	No	No	Yes	Yes	Other	32.8731
Female	No	40	159	79	Above high school	Thailand	Negative	neg	neg	neg	No	No	No	No	No	No	No	No	No	No	No	No	No	No	No	No	No	No	No	No	No	Yes	Yes	No	No	No	No	Yes	Employees of companies/private organization	31.2488
Female	No	49	156	68	Primary school	Thailand	Negative	neg	neg	neg	No	No	No	No	No	No	No	No	No	No	No	No	No	No	No	No	No	No	No	No	No	Yes	Yes	Yes	No	Yes	Yes	Yes	Customer service representative	27.9421
Female	No	39	160	58	Above high school	Thailand	Negative	neg	neg	neg	No	No	No	No	No	No	No	No	No	No	No	No	No	No	No	No	No	No	No	No	No	Yes	Yes	No	No	No	No	Yes	Cleaning staff/Housekeeper	22.6562
Male		34	170	70	Secondary school	Thailand	Negative	neg	neg	neg	No	No	No	No	No	No	No	No	No	No	No	No	No	No	No	Yes	No	No	No	No	No	Yes	Yes	Yes	No	Yes	Yes	Yes	Good/food delivery driver	24.2215
Male		20	160	47	I never attended school	Myanmar	Negative	neg	neg	neg	No	No	No	No	No	No	No	No	No	No	No	No	No	No	No	No	No	No	No	No	No	Yes	Yes	No	No	Yes	Yes	Yes	General laborer/Freelance	18.3594
Female	No	24	155	53	I never attended school	Myanmar	Negative	neg	neg	neg	No	No	No	No	No	No	No	No	No	No	No	No	No	No	No	No	Yes	No	No	No	No	Yes	Yes	No	No	No	Yes	Yes	General laborer/Freelance	22.0604
Female	No	42	140	52	I never attended school	Myanmar	Negative	neg	neg	neg	No	No	No	No	No	No	No	No	No	Yes	Yes	Yes	No	No	No	No	No	Yes	No	No	No	Yes	Yes	No	No	Yes	Yes	Yes	General laborer/Freelance	26.5306
Male		26	175	90	Secondary school	Thailand	Negative	neg	neg	neg	No	No	No	No	No	No	No	No	No	No	No	No	No	No	No	No	No	No	No	No	No	No						Yes	General laborer/Freelance	29.3878
Female	No	49	161	67	Above high school	Thailand	Negative	neg	neg	neg	No	No	No	No	No	No	No	No	No	No	No	No	No	No	No	No	No	No	No	No	No	Yes	Yes	No	No	No	No	Yes	Employees of companies/private organization	25.8478
Female	No	48	155	60	I never attended school	Myanmar	Negative	neg	neg	neg	No	No	No	No	No	No	No	No	No	No	No	No	No	No	No	No	No	No	No	No	No	Yes	Yes	No	No	Yes	Yes	No	General laborer/Freelance	24.974
Male		31	165	85	Secondary school	Thailand	Negative	neg	neg	neg	No	No	No	No	No	No	No	No	No	No	No	No	No	No	No	No	No	No	No	No	No	No						No	Other	31.2213
Male		46	170	63	I never attended school	Myanmar	Negative	neg	neg	neg	No	No	No	No	No	No	No	No	No	No	No	No	No	No	No	No	No	No	No	No	No	Yes	Yes	No	No	Yes	Yes	No	General laborer/Freelance	21.7993
Female	No	30	162	50	Above high school	Thailand	Negative	neg	neg	neg	No	No	No	No	No	No	No	No	No	No	No	No	No	No	No	Yes	No	No	No	No	No	Yes	Yes	Yes	No	Yes	No	Yes	Customer service representative	19.052
Female	No	56	163	67	I never attended school	Myanmar	Negative	neg	neg	neg	No	No	No	No	No	No	No	No	No	Yes	No	Yes	No	Yes	No	No	Yes	No	No	No	No	Yes	No	No	No	No	Yes	Yes	General laborer/Freelance	25.2174
Female	No	48	153	57	Secondary school	Thailand	Negative	neg	neg	neg	No	No	No	No	No	No	No	No	No	No	No	No	No	No	No	No	No	No	No	No	No	Yes	Yes	Yes	No	Yes	Yes	Yes	General laborer/Freelance	24.3496
Female	No	30	158	63	Above high school	Thailand	Negative	neg	neg	neg	No	Yes	No	No	No	No	No	No	No	No	No	No	No	No	No	No	No	No	No	No	No	Yes	Yes	Yes	No	No	No	Yes	Customer service representative	25.2363
Male		37	155	56	I never attended school	Myanmar	Negative	neg	neg	neg	No	No	No	No	No	No	No	No	No	No	No	No	No	No	No	No	No	No	No	No	No	Yes	Yes	No	No	Yes	No	No	General laborer/Freelance	23.3091
Female	No	30	165	51	Above high school	Thailand	Negative	neg	neg	neg	No	No	No	No	No	No	No	No	No	No	No	No	No	No	No	No	No	No	No	No	No	Yes	Yes	Yes	No	No	No	Yes	Customer service representative	18.7328
Female	No	43	165	52	Above high school	Thailand	Negative	neg	neg	neg	No	No	No	No	No	No	No	No	No	No	No	No	No	No	No	No	No	No	No	No	No	Yes	Yes	Yes	No	No	No	Yes	Customer service representative	19.1001
Male		34	175	90	High school	Thailand	Negative	neg	neg	neg	No	No	No	No	No	No	No	No	No	No	No	No	No	No	No	No	No	No	No	No	No	Yes	Yes	Yes	No	No	No	Yes	Customer service representative	29.3878
Female	No	40	149	52	Primary school	Myanmar	Negative	neg	neg	neg	Yes	Yes	No	No	No	No	No	No	No	No	No	No	No	No	No	No	No	No	No	No	No	Yes	No	No	No	Yes	No	No	Farmers	23.4224
Male		28	169	57	Above high school	Thailand	Negative	neg	neg	neg	No	No	No	No	No	No	No	No	No	No	No	No	No	No	No	No	No	No	No	No	No	Yes	Yes	No	Yes	Yes	No	Yes	General laborer/Freelance	19.9573
Male		57	165	67	High school	Thailand	Negative	neg	neg	neg	No	No	No	No	No	No	No	No	No	No	No	No	No	No	No	No	No	No	No	No	No	Yes	Yes	Yes	Yes	Yes		Yes	Employees of companies/private organization	24.6097
Female	No	29	165	56	Above high school	Thailand	Negative	neg	neg	neg	No	No	No	No	No	No	No	No	No	No	No	No	No	No	No	No	No	No	No	No	No	No						Yes	Unemployed	20.5693
Female	No	43	158	60	Above high school	Thailand	Negative	neg	neg	neg	No	No	No	No	No	No	No	No	No	No	No	Yes	No	No	No	No	No	No	No	No	No	Yes	Yes	Yes	Yes	Yes	Yes	Yes	Customer service representative	24.0346
Female	No	43	163	60	High school	Thailand	Negative	neg	neg	neg	No	No	No	No	No	No	No	No	No	No	No	No	No	No	No	No	No	No	No	No	No	Yes	Yes	Yes	No	Yes	No	Yes	Cleaning staff/Housekeeper	22.5827
Male		38	165	52	I never attended school	Myanmar	Negative	neg	neg	neg	No	No	No	No	No	No	No	No	No	No	No	No	No	No	No	No	No	No	No	No	No	Yes	Yes	No	No	Yes	No	Yes	General laborer/Freelance	19.1001
Male		32	160	50	I never attended school	Myanmar	Negative	neg	neg	neg	No	No	No	No	No	No	No	No	No	No	No	No	No	No	No	No	No	No	No	No	No	Yes	No	No	No	No	No	No	Farmers	19.5312
Male		23	170	59	Above high school	Thailand	Negative	neg	neg	neg	No	No	No	No	No	No	No	No	Yes	No	No	Yes	No	Yes	No	No	No	No	No	No	No	No						Yes	Students	20.4152
Male		21	172	56	Primary school	Thailand	Negative	neg	neg	neg	No	No	No	No	No	No	No	No	No	No	No	No	No	Yes	No	No	No	No	No	No	No	Yes	Yes	No	No	Yes	No	Yes	Employees of companies/private organization	18.9291
Female	No	54	160	60	I never attended school	Myanmar	Negative	neg	neg	neg	No	No	No	No	No	No	No	No	No	No	No	No	No	No	No	No	No	No	No	No	No	Yes	No	No	No	Yes	Yes	No	General laborer/Freelance	23.4375
Male		42	175	66	I never attended school	Myanmar	Negative	neg	neg	neg	No	No	No	No	No	No	No	No	No	No	No	No	No	No	No	No	No	No	No	No	No	Yes	Yes	No	No	Yes	No	Yes	General laborer/Freelance	21.551
Female	No	35	150	62	I never attended school	Myanmar	Negative	neg	neg	neg	No	No	No	No	No	No	No	No	No	No	No	No	No	No	No	No	No	No	No	No	No	Yes	Yes	No	No	Yes	Yes	No	General laborer/Freelance	27.5556
Male		43	150	38	I never attended school	Myanmar	Negative	neg	neg	neg	No	No	No	No	No	No	No	No	No	No	No	No	No	No	No	No	No	No	No	No	No	No						Yes	General laborer/Freelance	16.8889
Male		41	176	60	Secondary school	Myanmar	Negative	neg	neg	neg	No	No	No	No	No	No	No	No	No	No	No	No	No	No	No	No	No	No	No	No	No	Yes	No	No	No	Yes	No	No	Farmers	19.3698
Male		54	170	57	I never attended school	Myanmar	Negative	neg	neg	neg	No	No	No	No	No	No	No	No	No	No	No	Yes	No	No	No	No	No	No	No	No	No	No						Yes	Other	19.7232
Female	No	49	155	48	High school	Thailand	Negative	neg	neg	neg	No	No	No	No	No	No	No	No	No	Yes	Yes	Yes	No	No	No	No	No	No	No	No	No	Yes	Yes	Yes	No	Yes	No	Yes	Customer service representative	19.9792
Female	No	41	155	67	Above high school	Thailand	Negative	neg	neg	neg	No	No	No	No	No	No	No	No	No	No	Yes	Yes	No	Yes	No	Yes	No	No	No	No	No	Yes	Yes	No	No	No	No	Yes	Employees of companies/private organization	27.8876
Male		30	168	65	Secondary school	Myanmar	Negative	neg	neg	neg	No	No	No	No	No	No	No	No	No	No	No	No	No	No	No	No	No	No	No	No	No	Yes	Yes	No	No	Yes	No	Yes	Other	23.03
Female	No	20	155	43	Above high school	Thailand	Negative	neg	neg	neg	No	No	No	No	No	No	No	No	No	No	No	No	No	No	No	No	No	No	No	No	No	Yes	Yes	Yes	No	No	Yes	Yes	Students	17.898
Male		45	160	56.8	I never attended school	Myanmar	Negative	neg	neg	neg	No	No	No	No	No	No	No	No	No	No	No	No	No	No	No	No	No	No	No	No	No	Yes	Yes	No	No	Yes	Yes	No	General laborer/Freelance	22.1875
Female	No	35	158	60	Above high school	Thailand	Negative	neg	neg	neg	No	No	No	No	No	No	No	No	No	Yes	Yes	Yes	No	No	No	No	Yes	No	No	No	Yes	Yes	Yes	No	No	No	No	No	Medical personnel	24.0346
Male		48	163	52	I never attended school	Myanmar	Negative	neg	neg	neg	No	No	No	No	No	No	No	No	No	No	No	No	No	No	No	No	No	No	No	No	No	Yes	Yes	No	No	No	Yes	Yes	General laborer/Freelance	19.5717
Female	No	33	167	67	High school	Thailand	Negative	neg	neg	neg	No	No	No	No	No	No	No	No	No	No	No	Yes	Yes	No	No	No	No	No	No	No	No	Yes	Yes	Yes	No	No	No	Yes	Cleaning staff/Housekeeper	24.0238
Male		37	172	65	I never attended school	Myanmar	Negative	neg	neg	neg	No	No	No	No	No	No	No	No	No	No	No	No	No	No	No	No	No	No	No	No	No	Yes	Yes	No	No	Yes	No	Yes	Employees of companies/private organization	21.9713
Male		25	170	60	I never attended school	Thailand	Negative	neg	neg	neg	No	No	No	No	No	No	No	No	No	No	No	No	No	No	No	No	No	No	No	No	No	Yes	Yes	Yes	No	Yes	No	Yes	Employees of companies/private organization	20.7612
Female	No	25	158	58	Above high school	Thailand	Negative	neg	neg	neg	No	No	No	No	No	No	No	No	No	No	No	No	No	No	No	No	No	No	No	No	No	Yes	Yes	Yes	No	Yes	No	Yes	Customer service representative	23.2335
Female	No	52	150	56	Primary school	Thailand	Negative	neg	neg	neg	No	No	No	No	No	No	No	No	No	No	No	No	No	No	No	No	No	No	No	No	No	Yes	Yes	Yes	Yes	Yes	Yes	Yes	Customer service representative	24.8889
Female		44	157	90	Primary school	Myanmar	Negative	neg	neg	neg	No	No	No	No	No	No	No	No	No	No	No	No	No	No	No	No	No	No	No	No	No	Yes	No	No	No	No	No	No	General laborer/Freelance	36.5126
Male		29	175	55	Secondary school	Thailand	Negative	neg	neg	neg	No	No	No	No	No	No	No	No	No	No	Yes	Yes	No	No	No	No	No	No	No	No	No	Yes	Yes	Yes	No	Yes	No	Yes	Employees of companies/private organization	17.9592
Male		24	160	47	High school	Thailand	Negative	neg	neg	neg	No	No	No	No	No	No	No	No	No	No	Yes	No	No	Yes	No	Yes	Yes	No	No	No	No	Yes	Yes	Yes	No	No	No	Yes	Employees of companies/private organization	18.3594
Female	No	52	156	60	Secondary school	Thailand	Negative	neg	neg	neg	No	No	No	No	No	No	No	No	No	No	No	No	No	No	No	No	No	No	No	No	No	Yes	Yes	Yes	Yes	Yes	Yes	Yes	General laborer/Freelance	24.6548
Male		36	160	55	Above high school	Thailand	Negative	neg	neg	neg	No	No	No	No	No	No	No	No	No	No	No	No	No	No	No	No	No	No	No	No	No	Yes	Yes	No	No	No	No	Yes	Employees of companies/private organization	21.4844
Female	No	34	153	67	Above high school	Thailand	Negative	neg	neg	neg	No	No	No	No	No	No	No	No	No	No	No	No	No	No	No	No	No	No	No	No	No	Yes	Yes	Yes	No	Yes	No	Yes	Employees of companies/private organization	28.6215
Female	No	54	165	70	Above high school	Thailand	Negative	neg	neg	neg	No	No	No	No	No	No	No	No	No	No	No	No	No	No	No	No	No	No	No	No	No	Yes	Yes	No	No	No	No	Yes	Employees of companies/private organization	25.7117
Female	No	20	143	45	I never attended school	Myanmar	Negative	neg	neg	neg	No	No	No	No	No	No	No	No	No	No	No	No	No	No	No	No	No	No	No	No	No	Yes	Yes	No	No	Yes	No	Yes	General laborer/Freelance	22.006
Male		29	162	54	I never attended school	Myanmar	Negative	neg	neg	neg	No	No	No	No	No	Yes	No	No	No	No	No	No	No	No	No	No	No	No	No	No	No	Yes	Yes	No	No	No	No	No	General laborer/Freelance	20.5761
Male		29	175	73	Above high school	Thailand	Negative	neg	neg	neg	No	No	No	No	No	No	No	No	No	No	No	No	No	No	No	No	No	No	No	No	No	Yes	Yes	Yes	No	Yes	No	Yes	Employees of companies/private organization	23.8367
Male		42	160	82	Above high school	Thailand	Negative	neg	neg	neg	No	No	No	No	No	No	No	No	No	Yes	No	Yes	No	Yes	Yes	No	Yes	No	No	No	No	Yes	Yes	Yes	No	No	No	Yes	Customer service representative	32.0312
Female	No	43	165	93	Secondary school	Thailand	Negative	neg	neg	neg	No	No	No	No	No	No	No	No	No	No	No	No	No	No	No	No	No	No	No	No	No	Yes	Yes	No	No	No	No	Yes	Employees of companies/private organization	34.1598
Male		21	180	57	I never attended school	Thailand	Negative	neg	neg	neg	No	No	No	No	No	No	No	No	No	No	No	No	No	No	No	No	No	No	No	No	No	No						No	General laborer/Freelance	17.5926
Male		32	170	62	I never attended school	Thailand	Negative	neg	neg	neg	No	No	No	No	No	No	No	Yes	No	No	No	No	No	No	No	No	No	No	No	No	No	Yes	Yes	No	No	No	No	No	Customer service representative	21.4533
Female	No	43	148	45	Above high school	Thailand	Negative	neg	neg	neg	No	No	No	No	No	No	No	No	No	No	No	No	No	No	No	No	No	No	No	No	No	Yes	Yes	Yes	No	Yes	No	Yes	Employees of companies/private organization	20.5442
Male		58	175	76	Primary school	Thailand	Negative	neg	neg	neg	No	No	No	No	No	No	No	No	No	No	No	No	No	No	No	No	No	No	No	No	No	Yes	Yes	No	No	Yes	No	No	Employees of companies/private organization	24.8163
Male		41	160	53	I never attended school	Myanmar	Negative	neg	neg	neg	No	No	No	No	No	No	No	No	No	No	No	No	No	No	No	No	No	No	No	No	No	Yes	Yes	No	No	Yes	No	No	General laborer/Freelance	20.7031
Male		26	170	60	Above high school	Thailand	Negative	neg	neg	neg	No	No	No	No	No	No	No	No	No	No	No	No	No	No	No	No	No	No	No	No	No	No						No	Unemployed	20.7612
Male		36	165	62	High school	Thailand	Negative	neg	neg	neg	No	No	No	No	No	No	No	No	No	No	No	No	No	No	No	No	No	No	No	No	No	Yes	Yes	Yes	No	No	No	No	Customer service representative	22.7732
Male		32	169	61	I never attended school	Myanmar	Negative	neg	neg	neg	No	No	No	No	No	No	No	No	No	No	No	No	No	No	No	No	No	No	No	No	No	Yes	Yes	Yes	No	No	No	Yes	Customer service representative	21.3578
Female	No	27	166	58	Above high school	Thailand	Negative	neg	neg	neg	No	No	No	No	No	No	No	No	No	No	No	No	No	No	No	No	No	No	No	No	No	Yes	Yes	Yes	No	Yes	No	Yes	Customer service representative	21.048
Male		52	163	52	I never attended school	Myanmar	Negative	neg	neg	neg	No	No	No	No	No	No	No	No	No	No	No	No	No	No	No	No	No	No	No	No	No	Yes	Yes	No	No	Yes	No	Yes	General laborer/Freelance	19.5717
Female	No	56	144	47	I never attended school	Myanmar	Negative	neg	neg	neg	Yes	No	No	No	No	No	No	No	No	No	No	No	No	No	No	No	No	No	No	No	No	Yes	Yes	No	No	Yes	No	No	Farmers	22.6659
Female	No	25	162	47	Above high school	Thailand	Negative	neg	neg	neg	No	No	No	No	No	No	No	No	No	No	No	No	No	No	No	No	No	No	No	No	No	Yes	Yes	Yes	No	No	No	Yes	Customer service representative	17.9089
Female	No	32	155	56	High school	Thailand	Negative	neg	neg	neg	No	No	No	No	No	No	No	No	No	No	No	No	No	No	No	No	No	No	No	No	No	Yes	Yes	Yes	No	Yes	No	Yes	Customer service representative	23.3091
Male		49	160	73	Primary school	Thailand	Negative	neg	neg	neg	Yes	No	No	No	No	No	No	No	No	No	No	No	No	No	No	No	No	No	No	No	No	Yes	Yes	No	No	Yes	No	Yes	Employees of companies/private organization	28.5156
Female	No	44	155	59	Primary school	Thailand	Negative	neg	neg	neg	No	No	No	No	No	No	No	No	No	No	No	No	No	No	No	No	No	No	No	No	No	Yes	Yes	Yes	No	Yes	Yes	Yes	Customer service representative	24.5578
Female	No	43	155	65	I never attended school	Myanmar	Negative	neg	neg	neg	Yes	No	No	No	No	No	No	No	No	No	No	No	No	No	No	No	No	No	No	No	No	No						No	Customer service representative	27.0552
Female	No	30	165	50	Above high school	Other country	Negative	neg	neg	neg	No	No	No	No	No	No	No	No	No	No	No	No	No	No	No	No	No	No	No	No	No	Yes	Yes	No	No	Yes	No	Yes	Customer service representative	18.3655
Female	No	41	158	79	Above high school	Thailand	Negative	neg	neg	neg	No	No	No	No	No	No	No	No	No	No	No	No	No	No	No	No	No	No	No	No	No	Yes	Yes	Yes	Yes	No	No	Yes	Employees of companies/private organization	31.6456
Male		54	173	52	I never attended school	Myanmar	Negative	neg	neg	neg	No	No	No	No	No	No	No	No	No	No	No	No	No	No	No	No	No	No	No	No	No	Yes	Yes	No	No	Yes		No	General laborer/Freelance	17.3745
Female	No	30	155	50	Above high school	Thailand	Negative	neg	neg	neg	No	No	No	No	No	No	No	No	No	No	No	No	No	No	No	No	No	No	No	No	No	Yes	Yes	No	No	No	Yes	Yes	General laborer/Freelance	20.8117
Male		27	167	58	Above high school	Thailand	Negative	neg	neg	neg	No	No	No	No	No	No	No	No	No	No	No	No	No	No	No	No	No	No	No	No	No	Yes	Yes	No	No	No	No	Yes	Other	20.7967
Female	No	25	160	63	Above high school	Thailand	Negative	neg	neg	neg	No	No	No	No	No	No	No	No	No	No	No	No	No	No	No	Yes	No	No	No	No	No	Yes	Yes	Yes	No	Yes	No	Yes	Employees of companies/private organization	24.6094
Female	No	45	165	74	High school	Thailand	Negative	neg	neg	neg	No	No	No	No	No	No	No	No	No	No	No	No	No	No	No	No	No	No	No	No	No	Yes	Yes	Yes	No	Yes	Yes	Yes	Customer service representative	27.1809
Male		36	182	65	Above high school	Thailand	Negative	neg	neg	neg	No	No	No	No	No	No	No	No	No	No	No	No	No	No	No	No	No	No	No	No	No	Yes	No	Yes	No	Yes	No	Yes	Employees of companies/private organization	19.6232
Male		30	160	55	I never attended school	Myanmar	Negative	neg	neg	neg	No	No	No	No	No	No	No	No	No	No	No	No	No	No	No	No	No	No	No	No	No	Yes	No	No	No	Yes	No	No	General laborer/Freelance	21.4844
Male		60	172	74	Above high school	Thailand	Negative	neg	neg	neg	No	No	No	No	No	No	No	No	No	No	No	No	No	No	No	No	No	No	No	No	No	Yes	No	Yes	No	Yes	Yes	Yes	Good/food delivery driver	25.0135
Male		29	170	64	I never attended school	Myanmar	Negative	neg	neg	neg	No	No	No	No	No	No	No	No	No	No	No	No	No	No	No	No	No	No	No	No	No	Yes	Yes	No	No	No	No	Yes	General laborer/Freelance	22.1453
Female	No	24	168	53	Above high school	Thailand	Negative	neg	neg	neg	No	No	No	No	No	No	No	No	No	No	No	No	No	No	No	No	No	No	No	No	No	Yes	Yes	Yes	No	No	Yes	Yes	Customer service representative	18.7783
Female	No	52	161	59	Above high school	Thailand	Negative	neg	neg	neg	No	No	No	No	No	No	No	No	No	No	No	No	No	No	No	No	No	No	No	No	No	Yes	Yes	Yes	No	Yes	No	Yes	Customer service representative	22.7615
Male		66	163	64	Primary school	Thailand	Negative	neg	neg	neg	No	No	No	No	No	No	No	No	No	No	No	No	No	No	No	No	No	No	No	No	No	Yes	Yes	No	No	Yes	No	Yes	Employees of companies/private organization	24.0882
Male		34	164	78	I never attended school	Myanmar	Negative	neg	neg	neg	No	No	No	No	No	No	No	No	No	No	No	No	No	No	No	No	No	No	No	No	No	Yes	Yes	Yes	No	No	No	Yes	Customer service representative	29.0006
Female	No	25	150	50	I never attended school	Thailand	Negative	neg	neg	neg	No	No	No	No	No	No	No	No	No	No	No	No	No	No	No	No	No	No	No	No	No	Yes	Yes	No	No	Yes	Yes	No	Customer service representative	22.2222
Female	No	22	150	36	High school	Thailand	Negative	neg	neg	neg	No	No	No	No	No	No	No	No	No	No	No	No	No	No	No	No	No	No	No	No	No	Yes	Yes	No	No	No	No	Yes	Customer service representative	16
Male		24	160	45	I never attended school	Myanmar	Negative	neg	neg	neg	No	No	No	No	No	No	No	No	No	No	No	No	No	No	No	No	No	No	No	No	No	Yes	Yes	No	No	Yes	No	No	General laborer/Freelance	17.5781
Female	No	37	155	60	I never attended school	Myanmar	Negative	neg	neg	neg	No	No	No	No	No	No	No	No	No	No	No	No	No	No	No	No	No	No	No	No	No	Yes	Yes	No	No	No	No	Yes	General laborer/Freelance	24.974
Male		48	176	72	Above high school	Thailand	Negative	neg	neg	neg	No	No	No	No	No	No	No	No	No	No	No	No	No	No	No	No	No	No	No	No	No	Yes	Yes	Yes	No	Yes	No	No	Employees of companies/private organization	23.2438
Female	No	50	150	61	Secondary school	Thailand	Negative	neg	neg	neg	Yes	No	No	No	No	No	No	No	No	No	No	No	No	No	No	No	Yes	No	No	No	No	Yes	Yes	Yes	No	Yes	No	Yes	Cleaning staff/Housekeeper	27.1111
Female	No	42	163	59	Above high school	Thailand	Negative	neg	neg	neg	No	No	No	No	No	No	No	No	No	No	No	No	No	No	No	No	No	No	Yes	No	No	Yes	Yes	Yes	No	Yes	No	Yes	Customer service representative	22.2063
Male		25	165	50	I never attended school	Myanmar	Negative	neg	neg	neg	No	No	No	No	No	No	No	No	No	No	No	No	No	No	No	No	No	No	No	No	No	Yes	Yes	No	No	Yes	No	Yes	General laborer/Freelance	18.3655
Male		26	165	55	High school	Thailand	Negative	neg	neg	neg	No	No	No	No	No	No	No	No	No	No	No	No	No	No	No	No	No	No	No	No	No	Yes	Yes	Yes	No	No	No	Yes	Customer service representative	20.202
Female	No	36	162	73	Primary school	Thailand	Negative	neg	neg	neg	No	No	No	No	No	No	No	No	No	No	No	No	No	No	No	No	No	No	No	No	No	Yes	Yes	No	No	No	No	Yes	Cleaning staff/Housekeeper	27.8159
Female	No	24	145	45	I never attended school	Myanmar	Negative	neg	neg	neg	No	No	No	No	No	No	No	No	No	No	No	No	No	No	No	No	No	No	No	No	No	Yes	No	No	No	No	No	No	General laborer/Freelance	21.4031
Female	No	36	158	61	Above high school	Thailand	Negative	neg	neg	neg	No	No	No	No	No	No	No	No	No	No	No	No	No	No	No	No	No	No	No	No	No	Yes	Yes	Yes	No	Yes	No	Yes	Employees of companies/private organization	24.4352
Female	No	38	150	61	I never attended school	Myanmar	Negative	neg	neg	neg	No	No	No	No	No	No	No	No	No	No	No	No	No	No	No	No	No	No	No	No	Yes	Yes	No	No	No	Yes	No	Yes	Farmers	27.1111
Male		22	172	72	Primary school	Thailand	Negative	neg	neg	neg	No	No	No	No	No	No	No	No	No	No	No	No	No	No	No	No	No	No	No	No	No	Yes	Yes	Yes	No	Yes	No	Yes	Security guard	24.3375
Female	No	30	166	68	High school	Thailand	Negative	neg	neg	neg	No	No	No	No	No	No	No	No	No	No	No	Yes	No	No	Yes	No	No	No	No	No	No	Yes	Yes	Yes	No	Yes	No	Yes	Customer service representative	24.677
Female	No	27	146	52	I never attended school	Myanmar	Negative	neg	neg	neg	No	No	No	No	No	No	No	No	No	No	No	No	No	No	No	No	No	No	No	No	No	Yes	Yes	No	No	Yes	Yes	No	General laborer/Freelance	24.3948
Male		35	150	50	I never attended school	Myanmar	Negative	neg	neg	neg	No	No	No	No	No	No	No	No	No	No	No	No	No	No	No	No	No	No	No	No	No	Yes	Yes	No	No	Yes	No	No	General laborer/Freelance	22.2222
Male		28	157	50	Primary school	Myanmar	Negative	neg	neg	neg	No	No	No	No	No	No	No	No	No	No	No	No	No	No	No	No	No	No	No	No	No	Yes	No	No	No	Yes	No	No	Farmers	20.2848
Female	No	31	163	53	Above high school	Thailand	Negative	neg	neg	neg	No	No	No	No	No	No	No	No	No	No	No	No	No	No	No	No	No	No	No	No	Yes	Yes	Yes	Yes	No	No	No	Yes	Medical personnel	19.9481
Female	No	39	164	57	Above high school	Thailand	Negative	neg	neg	neg	No	No	No	No	No	No	No	No	No	No	No	No	No	No	No	No	No	No	No	No	No	Yes	Yes	Yes	No	No	No	Yes	Customer service representative	21.1927
Male		28	175	55	Above high school	Thailand	Negative	neg	neg	neg	No	No	No	No	No	No	No	No	No	No	No	No	No	No	No	No	No	No	No	No	No	Yes	Yes	Yes	No	Yes	No	Yes	Customer service representative	17.9592
Male		38	165	57	High school	Thailand	Negative	neg	neg	neg	No	No	No	No	No	No	No	No	No	No	No	No	No	No	No	No	No	No	No	No	No	Yes	Yes	Yes	No	No	No	Yes	Customer service representative	20.9366
Female	No	40	158	55	Above high school	Thailand	Negative	neg	neg	neg	No	No	No	No	No	No	No	No	No	No	No	No	No	No	No	No	No	No	No	No	No	Yes	Yes	Yes	No	No	No	Yes	Other	22.0317
Male		41	162	78	Primary school	Myanmar	Negative	neg	neg	neg	No	Yes	No	No	No	No	No	No	No	No	No	No	No	No	No	No	No	No	No	No	No	Yes	No	No	No	Yes	No	Yes	Farmers	29.7211
